# Supplementary material for: Temporal trends in annual incidence rates for psychiatric disorders and self-harm among children and adolescents in the UK, 2003–2018
Source: BMC Psychiatry. 2021 May 3;21:229. doi: 10.1186/s12888-021-03235-w (PMC8092997; doi:10.1186/s12888-021-03235-w)
Supplement: Supplementary file 2 — Additional file 2. Supplementary materials. [file 12888_2021_3235_MOESM2_ESM.zip]

Archive with 6 entries (6 files):
- readcodes_adhd.xlsx
- readcodes_anxiety.xlsx
- readcodes_autism.xlsx
- readcodes_depression.xlsx
- readcodes_eating.xlsx
- readcodes_selfharm.xlsx
