# Supplementary material for: Temporal trends in annual incidence rates for psychiatric disorders and self-harm among children and adolescents in the UK, 2003–2018
Source: BMC Psychiatry. 2021 May 3;21:229. doi: 10.1186/s12888-021-03235-w (PMC8092997; doi:10.1186/s12888-021-03235-w)
Supplement: Supplementary file 2 — Additional file 2. Supplementary materials. [file 12888_2021_3235_MOESM2_ESM.zip › readcodes_adhd.xlsx]

## Sheet: Sheet1
Aurum only	8BPT000	stimulant drug therapy for adhd		Conservative	702536007	3004379012	1885231000006119
Aurum only	9Ngp000	on stim drug ther adhd (attention def hyperactivity disordr)		Conservative	886391000000109	2284291000000118	1886761000006110
Aurum only	ZV40500	[v]disorder of attention		Conservative	932281000000102	2388871000000117	1927771000006115
Aurum only		attention deficit hyperactivity disorder review		Conservative	1927811000006104	1927811000006115	1927811000006115
Aurum only	9Ngp100	on non-stimulant drug therapy for adhd		Conservative	886411000000109	2284331000000113	1886771000006115
GOLD only	ZS9..00		disorders of attention and motor control	Conservative				37994
GOLD only	ZS91.00		attention deficit disorder	Conservative				28543
GOLD only	ZS91.11		add - attention deficit disorder	Conservative				24808
GOLD only	ZS91.12		[x]attention deficit disorder	Conservative				24753
GOLD only	ZS93.00		deficits in attention motor control and perception	Conservative				39920
GOLD only	ZS93.11		damp - deficits in attention motor control and perception	Conservative				35161
Aurum and GOLD	6A61.00	attention deficit hyperactivity disorder annual review	attention deficit hyperactivity disorder annual review	Conservative	710071000000106	1551611000000112	1551611000000112	101067
Aurum and GOLD	8BPT.00	drug therapy adhd (attention deficit hyperactivity disorder)	drug therapy adhd (attention deficit hyperactivity disorder)	Conservative	702538008	3004359016	1885221000006117	108002
Aurum and GOLD	8BPT100	non-stimulant drug therapy for adhd	non-stimulant drug therapy for adhd	Conservative	703314001	3008276010	1885241000006112	109779
Aurum and GOLD	9Ngp.00	on drug ther adhd (attention deficit hyperactivity disorder)	on drug ther adhd (attention deficit hyperactivity disorder)	Conservative	886371000000105	2284251000000114	1886751000006113	107332
Aurum and GOLD	9Ol8.00	adhd monitoring invitation first letter	adhd monitoring invitation first letter	Conservative	516401000000106	1149891000000114	1742541000006113	99831
Aurum and GOLD	9Ol9.00	adhd monitoring invitation second letter	adhd monitoring invitation second letter	Conservative	516891000000101	1151111000000113	1742551000006110	106362
Aurum and GOLD	9OlA.00	adhd monitoring invitation third letter	adhd monitoring invitation third letter	Conservative	516911000000103	1151151000000112	1742561000006112	103937
Aurum and GOLD	E2E..00	childhood hyperkinetic syndrome	childhood hyperkinetic syndrome	Conservative	406506008	2158158016	550441000006114	3775
Aurum and GOLD	E2E..11	overactive child syndrome	overactive child syndrome	Conservative	406506008	2163264017	2163264017	9972
Aurum and GOLD	E2E0.00	child attention deficit disorder	child attention deficit disorder	Conservative	192127007	295618015	295618015	5565
Aurum and GOLD	E2E0000	attention deficit without hyperactivity	attention deficit without hyperactivity	Conservative	35253001	486109010	486109010	34199
Aurum and GOLD	E2E0100	attention deficit with hyperactivity	attention deficit with hyperactivity	Conservative	406506008	2158158016	498881000006117	9715
Aurum and GOLD	E2E0z00	child attention deficit disorder nos	child attention deficit disorder nos	Conservative	192127007	295618015	295621018	20467
Aurum and GOLD	E2E1.00	hyperkinesis with developmental delay	hyperkinesis with developmental delay	Conservative	192131001	295622013	295622013	58069
Aurum and GOLD	E2E2.00	hyperkinetic conduct disorder	hyperkinetic conduct disorder	Conservative	192132008	295623015	295623015	45263
Aurum and GOLD	E2Ey.00	other hyperkinetic manifestation	other hyperkinetic manifestation	Conservative	406506008	2158158016	295624014	25469
Aurum and GOLD	E2Ez.00	hyperkinetic syndrome nos	hyperkinetic syndrome nos	Conservative	406506008	2158158016	295625010	41769
Aurum and GOLD	Eu84400	[x]overactive disorder assoc mental retard/stereotype movts	[x]overactive disorder assoc mental retard/stereotype movts	Speculative	35919005	3078949014	417681000006116	52602
Aurum and GOLD	Eu90.00	[x]hyperkinetic disorders	[x]hyperkinetic disorders	Conservative	406506008	2158158016	389281000006118	1458
Aurum and GOLD	Eu90000	[x]disturbance of activity and attention	[x]disturbance of activity and attention	Conservative	464511000000105	947331000000110	296687014	6512
Aurum and GOLD	Eu90011	[x]attention deficit hyperactivity disorder	[x]attention deficit hyperactivity disorder	Conservative	406506008	2158158016	366481000006113	6519
Aurum and GOLD	Eu90100	[x]hyperkinetic conduct disorder	[x]hyperkinetic conduct disorder	Conservative	192132008	295623015	389251000006114	33505
Aurum and GOLD	Eu90111	[x]hyperkinetic disorder associated with conduct disorder	[x]hyperkinetic disorder associated with conduct disorder	Conservative	192132008	295623015	389261000006111	45799
Aurum and GOLD	Eu90200	[x]deficits in attention, motor control and perception	[x]deficits in attention, motor control and perception	Conservative	229715008	344343014	914491000006114	55322
Aurum and GOLD	Eu90y00	[x]other hyperkinetic disorders	[x]other hyperkinetic disorders	Conservative	406506008	2158158016	296689012	6510
Aurum and GOLD	Eu90z00	[x]hyperkinetic disorder, unspecified	[x]hyperkinetic disorder, unspecified	Conservative	406506008	2158158016	296690015	50015
Aurum and GOLD	Eu90z11	[x]hyperkinetic reaction of childhood or adolescence nos	[x]hyperkinetic reaction of childhood or adolescence nos	Speculative	406506008	2158158016	389291000006115	97421
Aurum and GOLD	Eu90z12	[x]hyperkinetic syndrome nos	[x]hyperkinetic syndrome nos	Conservative	406506008	2158158016	389301000006119	96770
Aurum and GOLD	Eu9y700	[x]attention deficit disorder	[x]attention deficit disorder	Conservative	35253001	486108019	486106015	26285
Aurum and GOLD	Ry13.00	[d]overactivity	[d]overactivity	Speculative	28277004	483810010	317978017	24546
