# Supplementary material for: Temporal trends in annual incidence rates for psychiatric disorders and self-harm among children and adolescents in the UK, 2003–2018
Source: BMC Psychiatry. 2021 May 3;21:229. doi: 10.1186/s12888-021-03235-w (PMC8092997; doi:10.1186/s12888-021-03235-w)
Supplement: Supplementary file 2 — Additional file 2. Supplementary materials. [file 12888_2021_3235_MOESM2_ESM.zip › readcodes_anxiety.xlsx]

## Sheet: Sheet1
Gold only	Z4I7211		reducing anxiety	Speculative				26295
Gold only	Z4I7100		recognising anxiety	Speculative				62935
Gold only	Z4I7200		alleviating anxiety	Speculative				28381
Gold only	Z4I7.00		acknowledging anxiety	Speculative				22159
Gold only	Z4L1.00		anxiety counselling	Conservative				7999
Gold only	Z522600		flooding - obsessional compulsive disorder	Conservative				107134
Gold only	Z481.00		phobia counselling	Conservative				25749
Aurum only	E29y199	chron post-traum stress dis		Conservative	620181000000106	882651000006119	882651000006119
Aurum only		** traumatic stress - effects of overwhelming experience		Speculative	972861000006102	972861000006118	972861000006118
Aurum only		anxiety counselling		Conservative	313087008	6025521000006113	456917011
Aurum only	E202z98	needle phobia		Conservative	563201000000101	991621000006112	991621000006112
Aurum only		recurrent panic attacks		Conservative	1808511000006103	1808511000006119	1808511000006119
Aurum only		fear of disease		Speculative	1809341000006104	1809341000006115	1809341000006115
Aurum only		[rfc] post traumatic stress disorder		Conservative	909701000006109	909701000006113	909701000006113
Aurum only		** the treatment of anxiety disorders		Conservative	972931000006101	972931000006117	972931000006117
Aurum only		school phobia		Conservative	851351000006108	851351000006112	851351000006112
Aurum only		psycho-education - anxiety		Conservative	1806261000006101	1806261000006117	1806261000006117
Aurum only		anxiety resolved		Conservative	1037391000000102	2618241000000117	2618241000000117
Aurum only		simple phobia		Conservative	54587008	90724016	90724016
Aurum only	E202199	agoraphobia		Conservative	191722009	882381000006115	882381000006115
Aurum only	E262099	cardiac neuroses		Speculative	191962000	882551000006115	882551000006115
Aurum only		obsessional compulsive psychosis		Conservative	853201000006100	853201000006116	853201000006116
Aurum only	Eu40111	[x]anthropophobia		Conservative	25501002	363361000006117	42759014
Aurum only	E202.99	phobic state		Conservative	386810004	882371000006118	882371000006118
Aurum only		[rfc] anxiety management		Conservative	909691000006109	909691000006113	909691000006113
Aurum only		management of anxiety		Conservative	710060004	7663271000006111	3043186017
Aurum only		phobic anxiety		Conservative	853241000006103	853241000006119	853241000006119
Aurum only	E202299	agoraphobia		Conservative	191723004	988881000006118	988881000006118
Aurum only		signposting to anxiety uk		Speculative	1053831000000101	2652351000000117	2652351000000117
Aurum only		phonophobia		Conservative	851141000006108	851141000006112	851141000006112
Aurum only	Eu40299	needle phobia		Conservative	54587008	932131000006118	932131000006118
Aurum only		symptoms of agoraphobia		Speculative	1809331000006109	1809331000006113	1809331000006113
Aurum only	E262100	cardiovascular neurosis		Speculative	191962000	2162216017	2162216017
Aurum only	E202z99	other phobias		Conservative	563201000000101	882391000006117	882391000006117
Aurum only		signposting to ocd (obsessive-compulsive disorder) action		Conservative	1057321000000101	2659531000000114	2659531000000114
Aurum only		education about anxiety		Conservative	861611000000100	8297491000006114	2228101000000119
Aurum only	8CAZ000	patient given advice about management of anxiety		Conservative	908541000000103	2335571000000115	2335571000000115
Aurum only	E261.99	pschogenic resp. symptoms		Speculative	191952007	882541000006117	882541000006117
Aurum only		breathlessness causing anxiety		Speculative	1861181000006105	1861181000006114	1861181000006114
Aurum only	Eu43500	[x]delayed post-traumat stress disorder follow military comb		Conservative	446180007	1755941000006114	2882461018
Aurum only		fear of water		Speculative	276242008	412299019	412299019
Aurum only		signposting to ocd-uk (obsessive-compulsive disorder-uk)		Conservative	1057311000000107	2659511000000118	2659511000000118
Aurum only	8IH5300	referral for guided self-help for anxiety declined		Conservative	933461000000100	2391581000000111	2391581000000111
Aurum only		mixed anxiety and depressive reaction		Conservative	1976491000006109	1976491000006113	1976491000006113
Aurum only		feeling anxious		Speculative	1818111000006108	1818111000006112	1818111000006112
Aurum only		referral for psychological management of anxiety		Conservative	1037451000000103	2618361000000113	2618361000000113
Aurum only		referral for psychological management of anxiety declined		Conservative	1037471000000107	2618401000000116	2618401000000116
Aurum only		panic disorder without agoraphobia		Conservative	56576003	1808521000006110	94086016
Aurum only	E20..99	neuroses		Speculative	111475002	882351000006111	882351000006111
Aurum only	E200.99	anxiety state		Speculative	198288003	304838011	304838011
Aurum & Gold	E202100	agoraphobia with panic attacks	agoraphobia with panic attacks	Conservative	191722009	294992011	294992011	3076
Aurum & Gold	E28..11	combat fatigue	combat fatigue	Speculative	61157009	101627011	101627011	43550
Aurum & Gold	E202.11	social phobic disorders	social phobic disorders	Conservative	25501002	138401000006119	42759014	16638
Aurum & Gold	Eu41z11	[x]anxiety nos	[x]anxiety nos	Speculative	197480006	363661000006113	303689015	25638
Aurum & Gold	E28z.00	acute stress reaction nos	acute stress reaction nos	Speculative	67195008	401810015	500648010	26138
Aurum & Gold	1B1V.00	c/o - panic attack	c/o - panic attack	Conservative	395017009	1488717011	1488717011	11890
Aurum & Gold	Eu41000	[x]panic disorder [episodic paroxysmal anxiety]	[x]panic disorder [episodic paroxysmal anxiety]	Conservative	371631005	296239014	1210253015	8205
Aurum & Gold	E20z.00	neurotic disorder nos	neurotic disorder nos	Conservative	111475002	401783019	1219652011	14780
Aurum & Gold	Eu40y00	[x]other phobic anxiety disorders	[x]other phobic anxiety disorders	Conservative	386810004	296236019	1491809016	27685
Aurum & Gold	Eu40213	[x]claustrophobia	[x]claustrophobia	Conservative	54587008	371071000006117	90725015	11280
Aurum & Gold	225J.00	o/e - panic attack	o/e - panic attack	Conservative	417676004	2549895012	2549895012	19000
Aurum & Gold	Eu41211	[x]mild anxiety depression	[x]mild anxiety depression	Conservative	231504006	398351000006110	346979010	7749
Aurum & Gold	Eu41z00	[x]anxiety disorder, unspecified	[x]anxiety disorder, unspecified	Conservative	197480006	296249012	303689015	23838
Aurum & Gold	E20..00	neurotic disorders	neurotic disorders	Speculative	111475002	675881000006115	1219652011	5249
Aurum & Gold	Eu41y00	[x]other specified anxiety disorders	[x]other specified anxiety disorders	Conservative	197480006	401881014	303689015	24066
Aurum & Gold	1P3..00	compulsive behaviour	compulsive behaviour	Speculative	12479006	473423017	473423017	22654
Aurum & Gold	Eu40z12	[x]phobic state nos	[x]phobic state nos	Conservative	386810004	420671000006112	1480929014	67898
Aurum & Gold	E292000	separation anxiety disorder	separation anxiety disorder	Speculative	11806006	441512015	441512015	6221
Aurum & Gold	2258.00	o/e - anxious	o/e - anxious	Speculative	162723006	253620013	253620013	13124
Aurum & Gold	Eu43y00	[x]other reactions to severe stress	[x]other reactions to severe stress	Conservative	271952001	296271019	406972015	21753
Aurum & Gold	E202B00	cancer phobia	cancer phobia	Speculative	34563004	485870016	485870016	1510
Aurum & Gold	Eu41111	[x]anxiety neurosis	[x]anxiety neurosis	Conservative	207363009	363651000006111	317740010	962
Aurum & Gold	E202A00	fear of flying	fear of flying	Conservative	247853008	370048011	370048011	4167
Aurum & Gold	E202300	social phobia, fear of eating in public	social phobia, fear of eating in public	Conservative	191724005	294994012	294994012	16199
Aurum & Gold	E203.00	obsessive-compulsive disorders	obsessive-compulsive disorders	Conservative	191736004	269821000006113	295014019	3208
Aurum & Gold	2259.00	o/e - nervous	o/e - nervous	Speculative	162724000	253621012	253621012	8725
Aurum & Gold	E283100	acute posttrauma stress state	acute posttrauma stress state	Speculative	192042008	459711000006119	295482019	24847
Aurum & Gold	E203z00	obsessive-compulsive disorder nos	obsessive-compulsive disorder nos	Conservative	191736004	295017014	295014019	15566
Aurum & Gold	Eu42200	[x]mixed obsessional thoughts and acts	[x]mixed obsessional thoughts and acts	Conservative	191736004	296253014	295014019	18399
Aurum & Gold	E202400	social phobia, fear of public speaking	social phobia, fear of public speaking	Conservative	191725006	294995013	294995013	31957
Aurum & Gold	Eu40z00	[x]phobic anxiety disorder, unspecified	[x]phobic anxiety disorder, unspecified	Conservative	386810004	296237011	1480929014	34064
Aurum & Gold	Eu40000	[x]agoraphobia	[x]agoraphobia	Conservative	70691001	362871000006111	117416017	2571
Aurum & Gold	1B13.11	anxiousness - symptom	anxiousness - symptom	Speculative	48694002	488251000006113	2536376012	5902
Aurum & Gold	Eu40112	[x]social neurosis	[x]social neurosis	Conservative	25501002	427061000006110	42759014	42788
Aurum & Gold	Eu93y12	[x]childhood overanxious disorder	[x]childhood overanxious disorder	Conservative	13438001	370861000006110	22967015	61430
Aurum & Gold	Eu41300	[x]other mixed anxiety disorders	[x]other mixed anxiety disorders	Conservative	231504006	296245018	346979010	44321
Aurum & Gold	Eu43100	[x]post - traumatic stress disorder	[x]post - traumatic stress disorder	Conservative	47505003	423021000006114	494851018	4171
Aurum & Gold	Eu41012	[x]panic state	[x]panic state	Conservative	371631005	418061000006116	1210253015	4081
Aurum & Gold	8G94.00	anxiety management training	anxiety management training	Conservative	228560001	342665019	342665019	9125
Aurum & Gold	Eu43400	[x]chron post-traumatic stress disorder follow military comb	[x]chron post-traumatic stress disorder follow military comb	Conservative	699241002	1755931000006116	2983141010	101725
Aurum & Gold	Eu41200	[x]mixed anxiety and depressive disorder	[x]mixed anxiety and depressive disorder	Conservative	231504006	398561000006117	346979010	11913
Aurum & Gold	E202E00	fear of pregnancy	fear of pregnancy	Speculative	191733007	295004011	295004011	6071
Aurum & Gold	1Bb1.00	fear of getting cancer	fear of getting cancer	Speculative	34563004	485869017	485869017	18967
Aurum & Gold	E200z00	anxiety state nos	anxiety state nos	Speculative	198288003	294963012	304838011	4534
Aurum & Gold	E200300	anxiety with depression	anxiety with depression	Conservative	231504006	488211000006112	346979010	655
Aurum & Gold	Eu42000	[x]predominantly obsessional thoughts or ruminations	[x]predominantly obsessional thoughts or ruminations	Conservative	67698009	296251011	500817017	20634
Aurum & Gold	E202700	animal phobia	animal phobia	Conservative	54307006	1231321013	1231321013	28938
Aurum & Gold	Eu40200	[x]specific (isolated) phobias	[x]specific (isolated) phobias	Conservative	54587008	427231000006111	90725015	9785
Aurum & Gold	Eu34114	[x]persistant anxiety depression	[x]persistant anxiety depression	Conservative	231504006	419841000006116	346979010	15220
Aurum & Gold	E203.11	anancastic neurosis	anancastic neurosis	Conservative	191736004	295011010	295011010	47365
Aurum & Gold	E2D0000	childhood and adolescent overanxiousness disturbance	childhood and adolescent overanxiousness disturbance	Speculative	13438001	550361000006119	22967015	35619
Aurum & Gold	285..00	neurotic condition, insight present	neurotic condition, insight present	Speculative	268957000	402503018	402503018	15811
Aurum & Gold	Eu40214	[x]simple phobia	[x]simple phobia	Conservative	386810004	426871000006113	1491809016	12635
Aurum & Gold	E200000	anxiety state unspecified	anxiety state unspecified	Speculative	198288003	294953016	304838011	6939
Aurum & Gold	E28z.12	flying phobia	flying phobia	Conservative	247854002	370049015	370049015	20802
Aurum & Gold	E202.00	phobic disorders	phobic disorders	Conservative	386810004	223631000000113	1491809016	1907
Aurum & Gold	E203100	obsessional neurosis	obsessional neurosis	Conservative	191738003	295016017	295016017	2030
Aurum & Gold	E200100	panic disorder	panic disorder	Conservative	371631005	1210253015	1210253015	4069
Aurum & Gold	Eu40100	[x]social phobias	[x]social phobias	Conservative	25501002	427071000006115	42759014	11602
Aurum & Gold	1B13.12	anxious	anxious	Speculative	48694002	516601000000113	516601000000113	93401
Aurum & Gold	E202z00	phobic disorder nos	phobic disorder nos	Conservative	386810004	401780016	1480929014	14729
Aurum & Gold	Eu93100	[x]phobic anxiety disorder of childhood	[x]phobic anxiety disorder of childhood	Conservative	192611004	420641000006116	296723015	24351
Aurum & Gold	E200500	recurrent anxiety	recurrent anxiety	Conservative	191709001	294961014	294961014	4634
Aurum & Gold	E200.00	anxiety states	anxiety states	Speculative	197480006	488201000006114	303689015	636
Aurum & Gold	Eu93200	[x]social anxiety disorder of childhood	[x]social anxiety disorder of childhood	Conservative	64165008	427051000006113	1232536012	29907
Aurum & Gold	E2D0z00	disturbance anxiety and fearfulness childhood/adolescent nos	disturbance anxiety and fearfulness childhood/adolescent nos	Speculative	192108001	626101000006114	295582017	35594
Aurum & Gold	Eu41100	[x]generalized anxiety disorder	[x]generalized anxiety disorder	Conservative	21897009	388071000006116	481154010	10344
Aurum & Gold	173f.00	anxiety about breathlessness	anxiety about breathlessness	Speculative	702535006	2287071000000115	3004280013	107410
Aurum & Gold	E202200	agoraphobia without mention of panic attacks	agoraphobia without mention of panic attacks	Conservative	61569007	294993018	102288011	12838
Aurum & Gold	E202900	fear of crowds	fear of crowds	Conservative	191728008	294998010	294998010	31672
Aurum & Gold	Eu40011	[x]agoraphobia without history of panic disorder	[x]agoraphobia without history of panic disorder	Conservative	70691001	362881000006114	117416017	16729
Aurum & Gold	E203000	compulsive neurosis	compulsive neurosis	Conservative	191737008	295015018	295015018	5678
Aurum & Gold	E2D0.00	disturbance of anxiety and fearfulness childhood/adolescent	disturbance of anxiety and fearfulness childhood/adolescent	Speculative	192108001	626121000006116	295582017	31522
Aurum & Gold	E200400	chronic anxiety	chronic anxiety	Conservative	191708009	294960010	294960010	1758
Aurum & Gold	1B13.00	anxiousness	anxiousness	Speculative	48694002	2536376012	2536376012	131
Aurum & Gold	Eu43z00	[x]reaction to severe stress, unspecified	[x]reaction to severe stress, unspecified	Speculative	271952001	296272014	406972015	31515
Aurum & Gold	Eu40300	[x]needle phobia	[x]needle phobia	Conservative	231501003	980191000006111	346974017	12508
Aurum & Gold	E202800	claustrophobia	claustrophobia	Conservative	19887002	33475016	33475016	1723
Aurum & Gold	E202C00	dental phobia	dental phobia	Conservative	38617005	65032014	65032014	2366
Aurum & Gold	Eu40012	[x]panic disorder with agoraphobia	[x]panic disorder with agoraphobia	Conservative	191722009	418051000006118	294992011	14890
Aurum & Gold	E200111	panic attack	panic attack	Conservative	225624000	339044013	339044013	462
Aurum & Gold	Eu42.00	[x]obsessive - compulsive disorder	[x]obsessive - compulsive disorder	Conservative	191736004	400321000006113	295014019	5304
Aurum & Gold	E29y100	other post-traumatic stress disorder	other post-traumatic stress disorder	Speculative	47505003	295512014	494851018	32387
Aurum & Gold	E200200	generalised anxiety disorder	generalised anxiety disorder	Conservative	21897009	481154010	481154010	4659
Aurum & Gold	Eu43300	[x]acute post-traumatic stress disorder follow military comb	[x]acute post-traumatic stress disorder follow military comb	Conservative	446175003	1755921000006119	2882462013	101785
Aurum & Gold	E202000	phobia unspecified	phobia unspecified	Conservative	386808001	294991016	1480928018	2300
Aurum & Gold	8HHp.00	referral for guided self-help for anxiety	referral for guided self-help for anxiety	Conservative	199101000000102	300681000000118	300681000000118	28925
Aurum & Gold	Eu40211	[x]acrophobia	[x]acrophobia	Conservative	54587008	362181000006117	90725015	67965
Aurum & Gold	Eu40212	[x]animal phobias	[x]animal phobias	Conservative	54307006	363281000006117	1231321013	18248
Aurum & Gold	Eu05400	[x]organic anxiety disorder	[x]organic anxiety disorder	Conservative	17496003	403931000006116	29572018	20773
Aurum & Gold	8G52.00	antiphobic therapy	antiphobic therapy	Conservative	183399002	283464017	283464017	63521
Aurum & Gold	Eu40z11	[x]phobia nos	[x]phobia nos	Conservative	386810004	420631000006114	1480929014	7222
Aurum & Gold	E202500	social phobia, fear of public washing	social phobia, fear of public washing	Conservative	191726007	294996014	294996014	18603
Aurum & Gold	E202.12	phobic anxiety	phobic anxiety	Conservative	386810004	223641000000116	1491809016	9944
Aurum & Gold	Eu43111	[x]traumatic neurosis	[x]traumatic neurosis	Speculative	47505003	429421000006116	494848013	32182
Aurum & Gold	Eu42z00	[x]obsessive-compulsive disorder, unspecified	[x]obsessive-compulsive disorder, unspecified	Conservative	191736004	296255019	295014019	22721
Aurum & Gold	Eu41011	[x]panic attack	[x]panic attack	Conservative	371631005	418031000006113	1210253015	6408
Aurum & Gold	Eu41y11	[x]anxiety hysteria	[x]anxiety hysteria	Conservative	197480006	363641000006114	303689015	28167
Aurum & Gold	E202600	acrophobia	acrophobia	Conservative	58963008	97986013	97986013	28106
Aurum & Gold	Eu93000	[x]separation anxiety disorder of childhood	[x]separation anxiety disorder of childhood	Conservative	11806006	296722013	20376014	18032
Aurum & Gold	Eu41112	[x]anxiety reaction	[x]anxiety reaction	Speculative	197480006	363671000006118	303689015	35825
Aurum & Gold	Eu41113	[x]anxiety state	[x]anxiety state	Speculative	198288003	363681000006115	304838011	50191
Aurum & Gold	Eu43013	[x]combat fatigue	[x]combat fatigue	Conservative	67195008	371231000006113	500648010	70779
Aurum & Gold	Eu42.12	[x]obsessive-compulsive neurosis	[x]obsessive-compulsive neurosis	Conservative	191736004	400341000006118	295014019	21836
Aurum & Gold	Eu41.00	[x]other anxiety disorders	[x]other anxiety disorders	Conservative	197480006	296238018	303689015	5385
Aurum & Gold	Eu42y00	[x]other obsessive-compulsive disorders	[x]other obsessive-compulsive disorders	Conservative	191736004	296254015	295014019	38809
Aurum & Gold	Eu40.00	[x]phobic anxiety disorders	[x]phobic anxiety disorders	Conservative	386810004	296224013	1491809016	9386
Aurum & Gold	Eu42100	[x]predominantly compulsive acts [obsessional rituals]	[x]predominantly compulsive acts [obsessional rituals]	Speculative	67431008	296252016	500730010	22019
