# Supplementary material for: Temporal trends in annual incidence rates for psychiatric disorders and self-harm among children and adolescents in the UK, 2003–2018
Source: BMC Psychiatry. 2021 May 3;21:229. doi: 10.1186/s12888-021-03235-w (PMC8092997; doi:10.1186/s12888-021-03235-w)
Supplement: Supplementary file 2 — Additional file 2. Supplementary materials. [file 12888_2021_3235_MOESM2_ESM.zip › readcodes_autism.xlsx]

## Sheet: Sheet1
Aurum and GOLD	Eu84512	[x]schizoid disorder of childhood	[x]schizoid disorder of childhood	Tentative	23560001	1223112016	425581000006116	59285
Aurum and GOLD	Eu84300	[x]other childhood disintegrative disorder	[x]other childhood disintegrative disorder	Conservative	35919005	3078949014	401910019	68299
Aurum and GOLD	Eu84y00	[x]other pervasive developmental disorders	[x]other pervasive developmental disorders	Tentative	35919005	3078949014	296678017	47948
Aurum and GOLD	Eu84311	[x]dementia infantalis	[x]dementia infantalis	Tentative	71961003	119576018	376631000006115	101999
Aurum and GOLD	Eu84500	[x]asperger's syndrome	[x]asperger's syndrome	Conservative	23560001	2162281017	363931000006110	2950
Aurum and GOLD	1J9..00	suspected autism	suspected autism	Tentative	401204006	1780399016	1780399016	26343
Aurum and GOLD	Eu84011	[x]autistic disorder	[x]autistic disorder	Conservative	408856003	2470702016	366581000006112	9982
Aurum and GOLD	E140z00	infantile autism nos	infantile autism nos	Conservative	408857007	2470703014	294937019	36662
Aurum and GOLD	Eu84313	[x]heller's syndrome	[x]heller's syndrome	Conservative	71961003	119577010	388761000006114	46429
Aurum and GOLD	Eu84z00	[x]pervasive developmental disorder, unspecified	[x]pervasive developmental disorder, unspecified	Conservative	35919005	3078949014	296679013	44327
Aurum and GOLD	E140.00	infantile autism	infantile autism	Conservative	408857007	2470703014	781051000006117	22098
Aurum and GOLD	Eu84511	[x]autistic psychopathy	[x]autistic psychopathy	Tentative	23560001	2162281017	366591000006110	51375
Aurum and GOLD	Eu84012	[x]infantile autism	[x]infantile autism	Conservative	408857007	2470703014	389671000006119	50337
Aurum and GOLD	Eu84100	[x]atypical autism	[x]atypical autism	Conservative	231536004	347022013	366531000006111	24044
Aurum and GOLD	Eu84000	[x]childhood autism	[x]childhood autism	Conservative	43614003	72723012	370801000006114	3637
Aurum and GOLD	E140000	active infantile autism	active infantile autism	Conservative	191689008	294935010	294935010	63251
Aurum and GOLD	E140.11	kanner's syndrome	kanner's syndrome	Conservative	408856003	2477201014	2477201014	43444
Aurum and GOLD	E140.12	autism	autism	Conservative	35919005	486317010	2579633010	1276
Aurum and GOLD	Eu84312	[x]disintegrative psychosis	[x]disintegrative psychosis	Conservative	35919005	3078949014	377461000006113	62222
Aurum and GOLD	Eu84112	[x]mental retardation with autistic features	[x]mental retardation with autistic features	Tentative	231536004	347022013	398241000006118	34174
Aurum and GOLD	Eu84013	[x]infantile psychosis	[x]infantile psychosis	Conservative	408858002	2470704015	389681000006116	61304
Aurum and GOLD	E140100	residual infantile autism	residual infantile autism	Conservative	191690004	294936011	294936011	69016
Aurum and GOLD	Eu84111	[x]atypical childhood psychosis	[x]atypical childhood psychosis	Conservative	231536004	347022013	366551000006116	24062
Aurum and GOLD	Eu84.00	[x]pervasive developmental disorders	[x]pervasive developmental disorders	Conservative	35919005	3078949014	420581000006111	7226
Aurum and GOLD	E141.11	heller's syndrome	heller's syndrome	Conservative	71961003	119577010	119577010	31599
Aurum and GOLD	Eu84z11	[x]autistic spectrum disorder	[x]autistic spectrum disorder	Conservative	35919005	486317010	2535850012	42941
Aurum and GOLD	E141.00	disintegrative psychosis	disintegrative psychosis	Conservative	71961003	119579013	119579013	56143
Aurum and GOLD	E2F3z00	speech or language developmental disorder nos	speech or language developmental disorder nos	Conservative	268672004	401825015	295642016	1277
Aurum and GOLD	E140.13	childhood autism	childhood autism	Conservative	43614003	72723012	72723012	7302
Aurum and GOLD	Eu84400	[x]overactive disorder assoc mental retard/stereotype movts	[x]overactive disorder assoc mental retard/stereotype movts	Conservative	35919005	3078949014	417681000006116	52602
Aurum and GOLD	E141100	residual disintegrative psychoses	residual disintegrative psychoses	Conservative	191693002	294939016	294939016	41207
GOLD only	ZS92.00		persistent developmental avoidance	Conservative				59683
Aurum only		parental consent given for autism assessment		Tentative	1874861000006100	1874861000006116	1874861000006116
Aurum only	9NNl.00	under care of autism assessment service		Tentative	912551000000100	2345401000000111	2345401000000111
Aurum only		suspected autism		Tentative	853591000006105	853591000006114	853591000006114
Aurum only	E141z00	disintegrative psychosis nos		Conservative	71961003	119576018	294941015
Aurum only	9N6q.00	referred by autism assessment service		Tentative	912581000000106	2345461000000110	2345461000000110
Aurum only	Eu84014	[x]kanner's syndrome		Conservative	408856003	2477201014	394581000006118
Aurum only		pathological demand avoidance		Conservative	712884004	3286271010	3286271010
Aurum only	E141000	active disintegrative psychoses		Conservative	191692007	294938012	294938012
Aurum only		autism		Conservative	853581000006107	853581000006111	853581000006111
