# Supplementary material for: Temporal trends in annual incidence rates for psychiatric disorders and self-harm among children and adolescents in the UK, 2003–2018
Source: BMC Psychiatry. 2021 May 3;21:229. doi: 10.1186/s12888-021-03235-w (PMC8092997; doi:10.1186/s12888-021-03235-w)
Supplement: Supplementary file 2 — Additional file 2. Supplementary materials. [file 12888_2021_3235_MOESM2_ESM.zip › readcodes_depression.xlsx]

## Sheet: Sheet1
Aurum and GOLD	Eu3y.00	[x]other mood affective disorders	[x]other mood affective disorders	Tentative	46206005	77054013	296209016	28008
Aurum and GOLD	Eu34z00	[x]persistent mood affective disorder, unspecified	[x]persistent mood affective disorder, unspecified	Tentative	386782008	1480909013	296208012	39767
Aurum and GOLD	E130.00	reactive depressive psychosis	reactive depressive psychosis	Conservative	191676002	294917018	294917018	8478
Aurum and GOLD	E113200	recurrent major depressive episodes, moderate	recurrent major depressive episodes, moderate	Conservative	191611001	294838013	294838013	14709
Aurum and GOLD	Eu33300	[x]recurrent depress disorder cur epi severe with psyc symp	[x]recurrent depress disorder cur epi severe with psyc symp	Conservative	28475009	47670016	424571000006115	47009
Aurum and GOLD	E113z00	recurrent major depressive episode nos	recurrent major depressive episode nos	Conservative	268621008	401767019	294845013	25563
Aurum and GOLD	Eu33315	[x]recurrent severe episodes of psychotic depression	[x]recurrent severe episodes of psychotic depression	Conservative	191613003	294840015	424671000006116	16861
Aurum and GOLD	1BT..00	depressed mood	depressed mood	Tentative	366979004	490537016	2164005017	10015
Aurum and GOLD	Eu34114	[x]persistant anxiety depression	[x]persistant anxiety depression	Conservative	231504006	346979010	419841000006116	15220
Aurum and GOLD	1S40.00	dysphoric mood	dysphoric mood	Tentative	30819006	51590017	51590017	48349
Aurum and GOLD	9H92.00	depression interim review	depression interim review	Conservative	413973005	2534091015	2534091015	30405
Aurum and GOLD	Eu33314	[x]recurr severe episodes/psychogenic depressive psychosis	[x]recurr severe episodes/psychogenic depressive psychosis	Conservative	191613003	294840015	424551000006113	31757
Aurum and GOLD	E11..12	depressive psychoses	depressive psychoses	Conservative	35489007	59212011	613791000006115	2560
Aurum and GOLD	Eu32400	[x]mild depression	[x]mild depression	Conservative	310495003	213641000000111	213641000000111	10667
Aurum and GOLD	E11y200	atypical depressive disorder	atypical depressive disorder	Conservative	191659001	294894013	294894013	27491
Aurum and GOLD	1BT..12	sad mood	sad mood	Tentative	366979004	490537016	983861000006115	26028
Aurum and GOLD	Eu34.00	[x]persistent mood affective disorders	[x]persistent mood affective disorders	Tentative	386782008	1480909013	296204014	42857
Aurum and GOLD	Eu33z00	[x]recurrent depressive disorder, unspecified	[x]recurrent depressive disorder, unspecified	Conservative	191616006	294844012	401876017	44300
Aurum and GOLD	Eu53011	[x]postnatal depression nos	[x]postnatal depression nos	Conservative	58703003	97552012	423131000006113	13307
Aurum and GOLD	Eu33211	[x]endogenous depression without psychotic symptoms	[x]endogenous depression without psychotic symptoms	Conservative	300706003	441826016	379781000006118	11329
Aurum and GOLD	E112.11	agitated depression	agitated depression	Conservative	83458005	138421012	474171000006112	5879
Aurum and GOLD	E290z00	brief depressive reaction nos	brief depressive reaction nos	Conservative	192046006	295490019	295494011	36246
Aurum and GOLD	6G00.00	postnatal depression counselling	postnatal depression counselling	Conservative	395072006	1488771018	1488771018	18702
Aurum and GOLD	R007z13	[d]postoperative depression	[d]postoperative depression	Conservative	82218004	136373018	1222477019	29527
Aurum and GOLD	Eu33316	[x]recurrent severe episodes/reactive depressive psychosis	[x]recurrent severe episodes/reactive depressive psychosis	Conservative	1086471000000103	2721771000000114	424681000006118	37764
Aurum and GOLD	E112100	single major depressive episode, mild	single major depressive episode, mild	Conservative	79298009	131561018	294825017	16506
Aurum and GOLD	E113500	recurrent major depressive episodes,partial/unspec remission	recurrent major depressive episodes,partial/unspec remission	Conservative	764691000000109	1696381000000115	182801000006114	56273
Aurum and GOLD	Eu33200	[x]recurr depress disorder cur epi severe without psyc sympt	[x]recurr depress disorder cur epi severe without psyc sympt	Conservative	310497006	454084010	424531000006118	33469
Aurum and GOLD	Eu34100	[x]dysthymia	[x]dysthymia	Tentative	78667006	130532011	379431000006113	7953
Aurum and GOLD	E113000	recurrent major depressive episodes, unspecified	recurrent major depressive episodes, unspecified	Conservative	268621008	401767019	294836012	35671
Aurum and GOLD	Eu32311	[x]single episode of major depression and psychotic symptoms	[x]single episode of major depression and psychotic symptoms	Conservative	191604000	294828015	426921000006115	24117
Aurum and GOLD	E290011	bereavement reaction	bereavement reaction	Tentative	74506000	502727013	502727013	10734
Aurum and GOLD	Eu20400	[x]post-schizophrenic depression	[x]post-schizophrenic depression	Conservative	231485007	346956014	423041000006119	20785
Aurum and GOLD	E135.00	agitated depression	agitated depression	Conservative	83458005	138421012	138421012	1055
Aurum and GOLD	Eu06y11	[x]right hemispheric organic affective disorder	[x]right hemispheric organic affective disorder	Tentative	231443008	346902019	1495055011	45419
Aurum and GOLD	Eu41200	[x]mixed anxiety and depressive disorder	[x]mixed anxiety and depressive disorder	Conservative	231504006	346979010	398561000006117	11913
Aurum and GOLD	Eu33313	[x]recurr severe episodes/major depression+psychotic symptom	[x]recurr severe episodes/major depression+psychotic symptom	Conservative	28475009	47670016	424541000006111	32941
Aurum and GOLD	Eu34111	[x]depressive neurosis	[x]depressive neurosis	Conservative	78667006	130534012	376741000006119	8584
Aurum and GOLD	Eu32A00	recurrent major depressive episodes, severe, with psychosis, psychosis in remission	[x]recurr major depr ep, severe with psych, psych in remiss	Conservative	755331000000108	1667611000000115	1755911000006110	101153
Aurum and GOLD	E112.14	endogenous depression	endogenous depression	Conservative	300706003	441826016	441826016	595
Aurum and GOLD	Eu32312	[x]single episode of psychogenic depressive psychosis	[x]single episode of psychogenic depressive psychosis	Conservative	191676002	294917018	426951000006112	52678
Aurum and GOLD	Eu92000	[x]depressive conduct disorder	[x]depressive conduct disorder	Tentative	231542000	347030014	376701000006116	32845
Aurum and GOLD	Eu32800	[x]major depression, severe with psychotic symptoms	[x]major depression, severe with psychotic symptoms	Conservative	73867007	122670017	1715191000006112	98417
Aurum and GOLD	Eu3y111	[x]recurrent brief depressive episodes	[x]recurrent brief depressive episodes	Conservative	40568001	67653019	424561000006110	19054
Aurum and GOLD	E2B1.00	chronic depression	chronic depression	Conservative	192080009	295537016	295537016	4323
Aurum and GOLD	9k40.00	depression - enhanced service completed	depression - enhanced service completed	Conservative	166481000000107	1154701000000110	226581000000119	65435
Aurum and GOLD	Eu25112	[x]schizophreniform psychosis, depressive type	[x]schizophreniform psychosis, depressive type	Tentative	84760002	1234980016	425691000006119	41022
Aurum and GOLD	E113400	recurrent major depressive episodes, severe, with psychosis	recurrent major depressive episodes, severe, with psychosis	Conservative	191613003	294840015	294840015	24171
Aurum and GOLD	E113300	recurrent major depressive episodes, severe, no psychosis	recurrent major depressive episodes, severe, no psychosis	Conservative	764611000000100	1696221000000111	182771000006112	25697
Aurum and GOLD	Eu3z.00	[x]unspecified mood affective disorder	[x]unspecified mood affective disorder	Tentative	46206005	77054013	401879012	37090
Aurum and GOLD	E02y300	drug-induced depressive state	drug-induced depressive state	Tentative	191495003	294690018	294690018	46244
Aurum and GOLD	Eu05300	[x]organic mood [affective] disorders	[x]organic mood [affective] disorders	Conservative	23645006	39698011	404011000006112	24000
Aurum and GOLD	Eu3y011	[x]mixed affective episode	[x]mixed affective episode	Tentative	192362008	296129011	398541000006116	30688
Aurum and GOLD	E112.00	single major depressive episode	single major depressive episode	Conservative	36923009	61590015	401766011	10610
Aurum and GOLD	E204.11	postnatal depression	postnatal depression	Conservative	58703003	97552012	223651000000118	2639
Aurum and GOLD	Eu32.00	[x]depressive episode	[x]depressive episode	Conservative	35489007	486185019	376721000006114	4639
Aurum and GOLD	8CAa.00	patient given advice about management of depression	patient given advice about management of depression	Conservative	415044007	2533375017	2533375017	30483
Aurum and GOLD	E2B0.00	postviral depression	postviral depression	Tentative	192079006	295536013	295536013	2972
Aurum and GOLD	1B17.00	depressed	depressed	Conservative	366979004	490537016	2164006016	1996
Aurum and GOLD	1JJ..00	suspected depression	suspected depression	Tentative	473126001	2956111010	1650771000000113	100977
Aurum and GOLD	62T1.00	puerperal depression	puerperal depression	Conservative	58703003	1231868010	1231868010	2923
Aurum and GOLD	9Ov..00	depression monitoring administration	depression monitoring administration	Conservative	713831000000108	1565071000000118	406881000000111	51258
Aurum and GOLD	Eu33311	[x]endogenous depression with psychotic symptoms	[x]endogenous depression with psychotic symptoms	Conservative	73867007	122670017	379771000006116	23731
Aurum and GOLD	1BT..11	low mood	low mood	Tentative	366979004	490537016	2164009011	8928
Aurum and GOLD	Eu3yy00	[x]other specified mood affective disorders	[x]other specified mood affective disorders	Tentative	46206005	77054013	296218019	29579
Aurum and GOLD	9hC1.00	excepted from depression quality indicators: informed dissen	excepted from depression quality indicators: informed dissen	Conservative	715831000000109	1568391000000112	999911000006111	43239
Aurum and GOLD	Eu33214	[x]vital depression, recurrent without psychotic symptoms	[x]vital depression, recurrent without psychotic symptoms	Conservative	310497006	454084010	432511000006119	73991
Aurum and GOLD	E2B..00	depressive disorder nec	depressive disorder nec	Conservative	35489007	59212011	295535012	324
Aurum and GOLD	Eu32212	[x]single episode major depression w'out psychotic symptoms	[x]single episode major depression w'out psychotic symptoms	Conservative	310497006	454084010	223741000000112	22806
Aurum and GOLD	Eu3..00	[x]mood - affective disorders	[x]mood - affective disorders	Conservative	46206005	1494743015	398851000006117	5726
Aurum and GOLD	E112600	single major depressive episode, in full remission	single major depressive episode, in full remission	Conservative	19527009	3304522019	294831019	57409
Aurum and GOLD	1B17.11	c/o - feeling depressed	c/o - feeling depressed	Tentative	272022009	407062014	407062014	4824
Aurum and GOLD	ZV11100	[v]personal history of affective disorder	[v]personal history of affective disorder	Tentative	429124005	2694582010	460274011	15117
Aurum and GOLD	9H91.00	depression medication review	depression medication review	Conservative	413974004	2534092010	2534092010	12122
Aurum and GOLD	Eu32y12	[x]single episode of masked depression nos	[x]single episode of masked depression nos	Conservative	231500002	346973011	426931000006117	56609
Aurum and GOLD	9Ov4.00	depression monitoring telephone invite	depression monitoring telephone invite	Conservative	716421000000103	1568971000000112	408601000000116	85852
Aurum and GOLD	Eu32y00	[x]other depressive episodes	[x]other depressive episodes	Conservative	35489007	59212011	401871010	6854
Aurum and GOLD	E290000	grief reaction	grief reaction	Tentative	74506000	123751014	123751014	2775
Aurum and GOLD	E112z00	single major depressive episode nos	single major depressive episode nos	Conservative	36923009	61590015	294832014	7011
Aurum and GOLD	E112.13	endogenous depression first episode	endogenous depression first episode	Conservative	231499006	346972018	346972018	6950
Aurum and GOLD	Eu25100	[x]schizoaffective disorder, depressive type	[x]schizoaffective disorder, depressive type	Tentative	84760002	140519016	425501000006113	11055
Aurum and GOLD	Eu33000	[x]recurrent depressive disorder, current episode mild	[x]recurrent depressive disorder, current episode mild	Conservative	310495003	454082014	296180012	29784
Aurum and GOLD	E112000	single major depressive episode, unspecified	single major depressive episode, unspecified	Conservative	36923009	61590015	294824018	34390
Aurum and GOLD	1B17.12	c/o - feeling unhappy	c/o - feeling unhappy	Tentative	272024005	407066012	407066012	2930
Aurum and GOLD	Eu32z14	[x] reactive depression nos	[x] reactive depression nos	Conservative	87414006	2951871015	359121000006116	5987
Aurum and GOLD	Eu32600	[x]major depression, moderately severe	[x]major depression, moderately severe	Conservative	832007	2451016	1715181000006114	98252
Aurum and GOLD	9Ov3.00	depression monitoring verbal invite	depression monitoring verbal invite	Conservative	717261000000109	1569801000000119	408581000000113	88644
Aurum and GOLD	Eu32314	[x]single episode of reactive depressive psychosis	[x]single episode of reactive depressive psychosis	Conservative	191676002	294917018	426981000006116	28863
Aurum and GOLD	Eu33.00	[x]recurrent depressive disorder	[x]recurrent depressive disorder	Conservative	191616006	294844012	401873013	3292
Aurum and GOLD	Eu34113	[x]neurotic depression	[x]neurotic depression	Conservative	78667006	130534012	399961000006118	7737
Aurum and GOLD	9Ov1.00	depression monitoring second letter	depression monitoring second letter	Conservative	716681000000100	1569231000000114	408541000000117	72966
Aurum and GOLD	6659000	antidepressant drug treatment started	antidepressant drug treatment started	Conservative	774531000000101	1730231000000110	1730231000000110	102632
Aurum and GOLD	Eu32500	[x]major depression, mild	[x]major depression, mild	Conservative	87512008	145089017	1715771000006112	98346
Aurum and GOLD	Eu32700	[x]major depression, severe without psychotic symptoms	[x]major depression, severe without psychotic symptoms	Conservative	75084000	124707013	1715781000006110	98414
Aurum and GOLD	E200300	anxiety with depression	anxiety with depression	Conservative	231504006	346979010	488211000006112	655
Aurum and GOLD	E291.00	prolonged depressive reaction	prolonged depressive reaction	Tentative	192049004	295495012	202561000006114	16632
Aurum and GOLD	Eu32000	[x]mild depressive episode	[x]mild depressive episode	Conservative	310495003	454082014	296137015	11717
Aurum and GOLD	Eu33100	[x]recurrent depressive disorder, current episode moderate	[x]recurrent depressive disorder, current episode moderate	Conservative	310496002	454083016	296181011	29520
Aurum and GOLD	Eu32.11	[x]single episode of depressive reaction	[x]single episode of depressive reaction	Conservative	87414006	2951871015	426911000006111	9055
Aurum and GOLD	E112300	single major depressive episode, severe, without psychosis	single major depressive episode, severe, without psychosis	Conservative	251000119105	2916281014	142541000006115	15219
Aurum and GOLD	9Ov2.00	depression monitoring third letter	depression monitoring third letter	Conservative	716961000000102	1569511000000115	408561000000116	91105
Aurum and GOLD	E113600	recurrent major depressive episodes, in full remission	recurrent major depressive episodes, in full remission	Conservative	191615005	294843018	294843018	55384
Aurum and GOLD	Eu32z00	[x]depressive episode, unspecified	[x]depressive episode, unspecified	Conservative	35489007	486185019	401872015	2970
Aurum and GOLD	9hC0.00	excepted from depression quality indicators: patient unsuita	excepted from depression quality indicators: patient unsuita	Conservative	716831000000103	1569381000000116	999901000006113	28970
Aurum and GOLD	Eu32z13	[x]prolonged single episode of reactive depression	[x]prolonged single episode of reactive depression	Conservative	87414006	2951871015	423611000006111	28248
Aurum and GOLD	Eu33.12	[x]recurrent episodes of psychogenic depression	[x]recurrent episodes of psychogenic depression	Conservative	191616006	294844012	424641000006112	19696
Aurum and GOLD	Eu33212	[x]major depression, recurrent without psychotic symptoms	[x]major depression, recurrent without psychotic symptoms	Conservative	268621008	401767019	396081000006116	11252
Aurum and GOLD	Eu32z11	[x]depression nos	[x]depression nos	Conservative	35489007	486184015	376691000006116	543
Aurum and GOLD	9hC..00	exception reporting: depression quality indicators	exception reporting: depression quality indicators	Conservative	716111000000102	1568671000000117	294081000000110	48970
Aurum and GOLD	Eu32313	[x]single episode of psychotic depression	[x]single episode of psychotic depression	Conservative	191604000	294828015	426961000006114	24112
Aurum and GOLD	E112200	single major depressive episode, moderate	single major depressive episode, moderate	Conservative	15639000	26507014	294826016	15155
Aurum and GOLD	E11z200	masked depression	masked depression	Conservative	231500002	346973011	346973011	9183
Aurum and GOLD	Eu32z12	[x]depressive disorder nos	[x]depressive disorder nos	Conservative	35489007	486185019	376711000006118	3291
Aurum and GOLD	Eu33y00	[x]other recurrent depressive disorders	[x]other recurrent depressive disorders	Conservative	191616006	294844012	296199015	47731
Aurum and GOLD	Eu33.15	[x]sad - seasonal affective disorder	[x]sad - seasonal affective disorder	Tentative	247803002	369983019	425411000006110	8826
Aurum and GOLD	9H90.00	depression annual review	depression annual review	Conservative	413972000	2534096013	2534096013	12399
Aurum and GOLD	E112400	single major depressive episode, severe, with psychosis	single major depressive episode, severe, with psychosis	Conservative	191604000	294828015	294828015	32159
Aurum and GOLD	212S.00	depression resolved	depression resolved	Conservative	196381000000100	294621000000118	294621000000118	19439
Aurum and GOLD	Eu3y100	[x]other recurrent mood affective disorders	[x]other recurrent mood affective disorders	Tentative	386782008	1480909013	401878016	29921
Aurum and GOLD	8HHq.00	referral for guided self-help for depression	referral for guided self-help for depression	Conservative	199111000000100	300711000000119	300711000000119	32841
Aurum and GOLD	Eu32300	[x]severe depressive episode with psychotic symptoms	[x]severe depressive episode with psychotic symptoms	Conservative	191604000	294828015	401869010	12099
Aurum and GOLD	E112500	single major depressive episode, partial or unspec remission	single major depressive episode, partial or unspec remission	Conservative	70747007	117520015	142521000006110	43324
Aurum and GOLD	E112.12	endogenous depression first episode	endogenous depression first episode	Conservative	231499006	346972018	642461000006116	6546
Aurum and GOLD	9HA0.00	on depression register	on depression register	Conservative	413169006	2474715017	2474715017	42931
Aurum and GOLD	E130.11	psychotic reactive depression	psychotic reactive depression	Conservative	191676002	294918011	294918011	17770
Aurum and GOLD	Eu32200	[x]severe depressive episode without psychotic symptoms	[x]severe depressive episode without psychotic symptoms	Conservative	310497006	454084010	401866015	9667
Aurum and GOLD	Eu32900	single major depressive episode, severe, with psychosis, psychosis in remission	[x]single major depr ep, severe with psych, psych in remiss	Conservative	755321000000106	1667601000000117	1755901000006112	101054
Aurum and GOLD	E113100	recurrent major depressive episodes, mild	recurrent major depressive episodes, mild	Conservative	191610000	294837015	294837015	29342
Aurum and GOLD	Eu32100	[x]moderate depressive episode	[x]moderate depressive episode	Conservative	310496002	454083016	296138013	9211
Aurum and GOLD	E113.00	recurrent major depressive episode	recurrent major depressive episode	Conservative	268621008	401767019	182721000006111	15099
Aurum and GOLD	E113700	recurrent depression	recurrent depression	Conservative	191616006	294844012	294844012	6482
Aurum and GOLD	Eu32y11	[x]atypical depression	[x]atypical depression	Conservative	191659001	294894013	366561000006119	10720
Aurum and GOLD	Eu32B00	[x]antenatal depression	[x]antenatal depression	Conservative	790961000000101	1768521000000118	1785881000006119	103677
Aurum and GOLD	Eu33400	[x]recurrent depressive disorder, currently in remission	[x]recurrent depressive disorder, currently in remission	Conservative	698957003	2981573016	296198011	22116
Aurum and GOLD	2257.00	o/e - depressed	o/e - depressed	Conservative	162722001	253619019	253619019	1908
Aurum and GOLD	Eu32211	[x]single episode agitated depressn w'out psychotic symptoms	[x]single episode agitated depressn w'out psychotic symptoms	Conservative	310497006	454084010	426891000006114	41989
Aurum and GOLD	Eu41211	[x]mild anxiety depression	[x]mild anxiety depression	Conservative	231504006	346979010	398351000006110	7749
Aurum and GOLD	Eu32.13	[x]single episode of reactive depression	[x]single episode of reactive depression	Conservative	87414006	2951871015	426971000006119	7604
Aurum and GOLD	Eu3y000	[x]other single mood affective disorders	[x]other single mood affective disorders	Tentative	46206005	77054013	401877014	50998
Aurum and GOLD	Eu53012	[x]postpartum depression nos	[x]postpartum depression nos	Conservative	58703003	97552012	423141000006115	4979
Aurum and GOLD	Eu33.11	[x]recurrent episodes of depressive reaction	[x]recurrent episodes of depressive reaction	Conservative	191616006	294844012	424631000006119	8851
Aurum and GOLD	1B1U.00	symptoms of depression	symptoms of depression	Tentative	394924000	1488626018	1488626018	9796
Aurum and GOLD	E113.11	endogenous depression - recurrent	endogenous depression - recurrent	Conservative	274948002	410861011	410861011	6932
Aurum and GOLD	1B1U.11	depressive symptoms	depressive symptoms	Tentative	394924000	1494612017	1494612017	10438
Aurum and GOLD	9k4..00	depression - enhanced services administration	depression - enhanced services administration	Conservative	166291000000108	1154541000000116	226411000000110	30583
Aurum and GOLD	Eu32213	[x]single episode vital depression w'out psychotic symptoms	[x]single episode vital depression w'out psychotic symptoms	Conservative	310497006	454084010	426991000006118	59386
Aurum and GOLD	9kQ..00	on full dose long term treatment depression - enh serv admin	on full dose long term treatment depression - enh serv admin	Conservative	361761000000106	681801000000113	1680571000006118	96995
Aurum and GOLD	Eu33.13	[x]recurrent episodes of reactive depression	[x]recurrent episodes of reactive depression	Conservative	191616006	294844012	424651000006114	8902
Aurum and GOLD	Eu34y00	[x]other persistent mood affective disorders	[x]other persistent mood affective disorders	Tentative	386782008	1480909013	296207019	50243
Aurum and GOLD	Eu25111	[x]schizoaffective psychosis, depressive type	[x]schizoaffective psychosis, depressive type	Tentative	84760002	140519016	425561000006114	35274
Aurum and GOLD	Eu33z11	[x]monopolar depression nos	[x]monopolar depression nos	Conservative	35489007	59212011	398841000006119	36616
Aurum and GOLD	E204.00	neurotic depression reactive type	neurotic depression reactive type	Conservative	87414006	144929012	675861000006113	1131
Aurum and GOLD	E118.00	seasonal affective disorder	seasonal affective disorder	Conservative	247803002	369982012	369982012	10825
Aurum and GOLD	9Ov0.00	depression monitoring first letter	depression monitoring first letter	Conservative	717211000000107	1569751000000114	408521000000112	71009
Aurum and GOLD	E290.00	brief depressive reaction	brief depressive reaction	Tentative	192046006	295490019	525921000006119	1533
Aurum and GOLD	8BK0.00	depression management programme	depression management programme	Conservative	401174001	1773563015	1773563015	44848
Aurum and GOLD	Eu33.14	[x]seasonal depressive disorder	[x]seasonal depressive disorder	Conservative	247803002	369982012	425751000006115	28756
Aurum and GOLD	Eu32.12	[x]single episode of psychogenic depression	[x]single episode of psychogenic depression	Conservative	87414006	2951871015	426941000006110	18510
Aurum only		organic depressive disorder		Conservative	1972111000006105	1972111000006114	1972111000006114
Aurum only		post-schizophrenic depression, continuous		Tentative	1975191000006105	1975191000006114	1975191000006114
Aurum only		mental and behav dis due to other stimulants inc caffeine: resid/late-onset psycht dis, residual affective disorder		Tentative	1976041000006106	1976041000006110	1976041000006110
Aurum only	Eu32099	mild depression		Conservative	430421000000104	882811000006119	882811000006119
Aurum only		mental & behav dis due to seds/hypntcs: resid & late-onset psychot dis, residual affective disorder		Tentative	1971591000006101	1971591000006117	1971591000006117
Aurum only		post-schizophrenic depression, other		Tentative	1976921000006100	1976921000006116	1976921000006116
Aurum only		recurrent depressive disorder, current episode mild, without somatic syndrome		Conservative	1976211000006100	1976211000006116	1976211000006116
Aurum only		post-schizophrenic depression, complete remission		Tentative	1975301000006100	1975301000006116	1975301000006116
Aurum only		other recurrent mood affective disorders, recurrent brief depressive disorder		Conservative	1976411000006104	1976411000006115	1976411000006115
Aurum only	Eu32299	severe depression		Conservative	397701000000102	882831000006113	882831000006113
Aurum only		moderate depressive episode, with somatic syndrome		Conservative	1976051000006108	1976051000006112	1976051000006112
Aurum only		mental and behav dis due to hallucinogens: resid & late-onset psychot dis, residual affective disorder		Tentative	1973671000006104	1973671000006115	1973671000006115
Aurum only		sadness/hopelessness/decreased self-esteem		Conservative	959741000006101	959741000006117	959741000006117
Aurum only		mental & behav dis due to use opioids: resid & late-onset psychot dis, residual affective disorder		Tentative	1971681000006100	1971681000006116	1971681000006116
Aurum only		post natal depression		Conservative	853871000006107	853871000006111	853871000006111
Aurum only	E2B..98	depression		Conservative	609311000000100	882671000006112	882671000006112
Aurum only		recurrent depressive disorder, current episode moderate, without somatic syndrome		Conservative	1976251000006104	1976251000006115	1976251000006115
Aurum only		mental and behav dis due to vol solvents: resid & late-onset psychotic dis, residual affective disorder		Tentative	1973161000006101	1973161000006117	1973161000006117
Aurum only		depression care management		Conservative	784051000000106	1753101000000116	8245201000006115
Aurum only		mental & behav dis due to use cocaine: resid & late-onset psychot dis, residual affective disorder		Tentative	1973911000006102	1973911000006118	1973911000006118
Aurum only		maternal postnatal depression		Conservative	1038261000000100	2620391000000111	2620391000000111
Aurum only		mental & behav dis due to tobacco: resid & late-onset psychot dis, residual affective disorder		Tentative	1974911000006104	1974911000006115	1974911000006115
Aurum only		positive screening for depression on phq-9 (patient health questionnaire 9)		Tentative	112001000119100	3320737018	8035341000006119
Aurum only		signposting to depression self-help group		Conservative	1057351000000106	2659601000000116	2659601000000116
Aurum only		post-schizophrenic depression, course uncertain, period of observation too short		Tentative	1975321000006105	1975321000006114	1975321000006114
Aurum only		depression confirmed		Conservative	1823881000006106	1823881000006110	1823881000006110
Aurum only		antenatal depression		Conservative	1771531000006106	1771531000006110	1771531000006110
Aurum only	8HHq000	referral for depression self-help video		Conservative	923921000000104	2370061000000111	2370061000000111
Aurum only		postnatal depression discussed		Conservative	939961000006100	939961000006116	939961000006116
Aurum only	8IH5200	referral for guided self-help for depression declined		Conservative	933441000000101	2391541000000115	2391541000000115
Aurum only		[rfc] postnatal depression		Conservative	908731000006105	908731000006114	908731000006114
Aurum only		other single mood affective disorders, mixed affective episode		Tentative	1976371000006100	1976371000006116	1976371000006116
Aurum only		adjustment disorder with depressed mood		Conservative	57194009	95129017	1806431000006113
Aurum only		mental and behav dis mlti drg use/oth psych subs: resid/late psychot dis, residual affective disorder		Tentative	1974261000006105	1974261000006114	1974261000006114
Aurum only		recurrent depressive disorder, current episode mild, with somatic syndrome		Conservative	1976231000006106	1976231000006110	1976231000006110
Aurum only		post-schizophrenic depression, episodic with stable deficit		Tentative	1975231000006100	1975231000006116	1975231000006116
Aurum only		mental & behav dis due to use alcohol: resid & late-onset psychot dis, residual affective disorder		Tentative	1975661000006107	1975661000006111	1975661000006111
Aurum only		mental & behav dis due to cannabinoids: resid & late-onset psychot dis, residual affective disorder		Tentative	1972411000006103	1972411000006119	1972411000006119
Aurum only		post-schizophrenic depression, episodic remittent		Tentative	1975261000006109	1975261000006113	1975261000006113
Aurum only	E204.99	reactive (neurotic) depression		Conservative	87414006	882401000006115	882401000006115
Aurum only	9kQ..11	on full dose long term treatment for depression		Conservative	361761000000106	681801000000113	681801000000113
Aurum only		mixed anxiety and depressive reaction		Tentative	1976491000006109	1976491000006113	1976491000006113
Aurum only	E211299	depressive personality		Tentative	78667006	882421000006113	882421000006113
Aurum only		post-schizophrenic depression, episodic with progressive deficit		Tentative	1975211000006106	1975211000006110	1975211000006110
Aurum only		mild depressive episode, with somatic syndrome		Conservative	1975991000006108	1975991000006112	1975991000006112
Aurum only		moderate depressive episode, without somatic syndrome		Conservative	1976021000006104	1976021000006115	1976021000006115
Aurum only		post-schizophrenic depression, incomplete remission		Tentative	1975281000006104	1975281000006115	1975281000006115
Aurum only		[rfc] depression		Conservative	909681000006106	909681000006110	909681000006110
Aurum only	E2B..99	depression nos		Conservative	609311000000100	882681000006110	882681000006110
Aurum only		recurrent depressive disorder, current episode moderate, with somatic syndrome		Conservative	1976271000006109	1976271000006113	1976271000006113
Aurum only		abnormal depressed feelings		Tentative	981611000006104	981611000006115	981611000006115
Aurum only		mild depressive episode, without somatic syndrome		Conservative	1975981000006105	1975981000006114	1975981000006114
Aurum only	Eu32199	moderate depression		Conservative	465441000000108	882821000006110	882821000006110
