# Supplementary material for: Temporal trends in annual incidence rates for psychiatric disorders and self-harm among children and adolescents in the UK, 2003–2018
Source: BMC Psychiatry. 2021 May 3;21:229. doi: 10.1186/s12888-021-03235-w (PMC8092997; doi:10.1186/s12888-021-03235-w)
Supplement: Supplementary file 2 — Additional file 2. Supplementary materials. [file 12888_2021_3235_MOESM2_ESM.zip › readcodes_eating.xlsx]

## Sheet: Sheet1
Aurum and GOLD	Eu50000	[x]anorexia nervosa	[x]anorexia nervosa	Conservative	56882008	94597012	363321000006111	30570
Aurum and GOLD	E275z00	non-organic eating disorder nos	non-organic eating disorder nos	Conservative	72366004	120239012	295452013	32892
Aurum and GOLD	Eu50211	[x]bulimia nos	[x]bulimia nos	Conservative	78004001	129452012	368061000006113	6583
Aurum and GOLD	E271.00	anorexia nervosa	anorexia nervosa	Conservative	56882008	94597012	94597012	2135
Aurum and GOLD	Eu50y00	[x]other eating disorders	[x]other eating disorders	Conservative	72366004	120239012	401889011	34995
Aurum and GOLD	E275y00	other specified non-organic eating disorder	other specified non-organic eating disorder	Conservative	72366004	120239012	295451018	61236
Aurum and GOLD	1FF..00	binge eating	binge eating	Conservative	248122005	370419010	370419010	26518
Aurum and GOLD	E275.00	other and unspecified non-organic eating disorders	other and unspecified non-organic eating disorders	Conservative	72366004	120239012	295436010	7743
Aurum and GOLD	9Nk9.00	seen in eating disorder clinic	seen in eating disorder clinic	Conservative	439437006	2791816014	664031000000110	95883
Aurum and GOLD	8HTN.00	referral to eating disorders clinic	referral to eating disorders clinic	Speculative	400973003	1780181019	1780181019	11612
Aurum and GOLD	Eu50.00	[x]eating disorders	[x]eating disorders	Conservative	72366004	120239012	296361019	6159
Aurum and GOLD	1612.11	anorexia symptom	anorexia symptom	Speculative	249468005	372208017	372208017	7744
Aurum and GOLD	Eu50400	[x]overeating associated with other psychological disturbncs	[x]overeating associated with other psychological disturbncs	Speculative	270902002	405370012	417851000006113	39383
Aurum and GOLD	E275100	bulimia (non-organic overeating)	bulimia (non-organic overeating)	Conservative	78004001	129452012	527421000006116	4377
Aurum and GOLD	R030z00	[d]anorexia nos	[d]anorexia nos	Conservative	79890006	132549012	317235018	53746
Aurum and GOLD	E275200	pica	pica	Speculative	14077003	23968015	23968015	4835
Aurum and GOLD	R036011	[d]bulimia nos	[d]bulimia nos	Conservative	78004001	129453019	1222496015	605
Aurum and GOLD	E275600	non-organic loss of appetite	non-organic loss of appetite	Conservative	192017004	295444010	295444010	22820
Aurum and GOLD	Eu50100	[x]atypical anorexia nervosa	[x]atypical anorexia nervosa	Conservative	231522009	347005011	366521000006113	34929
Aurum and GOLD	Eu50200	[x]bulimia nervosa	[x]bulimia nervosa	Conservative	78004001	129452012	368051000006111	9581
Aurum and GOLD	R030.00	[d]anorexia	[d]anorexia	Conservative	496871000000107	1105991000000110	317233013	912
Aurum and GOLD	Eu50z00	[x]eating disorder, unspecified	[x]eating disorder, unspecified	Conservative	72366004	120239012	296379015	36946
Aurum and GOLD	Eu9y300	[x]pica of infancy and childhood	[x]pica of infancy and childhood	Speculative	192631000	296757011	420751000006112	52580
Aurum and GOLD	E275111	compulsive eating disorder	compulsive eating disorder	Conservative	78004001	129452012	577901000006119	11608
Aurum and GOLD	Eu50411	[x]psychogenic overeating	[x]psychogenic overeating	Speculative	270902002	405370012	424061000006117	17439
Aurum and GOLD	Eu50y11	[x]pica in adults	[x]pica in adults	Speculative	14077003	23968015	420741000006110	62150
Aurum and GOLD	E275000	unspecified non-organic eating disorder	unspecified non-organic eating disorder	Conservative	72366004	120239012	295437018	44544
Aurum and GOLD	R030000	[d]appetite loss	[d]appetite loss	Speculative	79890006	132549012	317234019	1855
Aurum and GOLD	Fy05.00	nocturnal sleep-related eating disorder	nocturnal sleep-related eating disorder	Speculative	407666007	2159265012	2159265012	49601
Aurum and GOLD	Eu50300	[x]atypical bulimia nervosa	[x]atypical bulimia nervosa	Conservative	231523004	347006012	366541000006118	33863
Aurum and GOLD	Eu50212	[x]hyperorexia nervosa	[x]hyperorexia nervosa	Conservative	78004001	129452012	389311000006116	96475
Aurum and GOLD	1612.00	appetite loss - anorexia	appetite loss - anorexia	Conservative	249468005	372208017	404431014	7608
GOLD only	ZC2CD00		dietary advice for eating disorder	Conservative				67510
GOLD only	Z4B5.00		eating disorder counselling	Conservative				12201
GOLD only	ZC15.00		self-induced vomiting to lose weight	Conservative				52605
Aurum only	1JZ..00	suspected binge eating disorder		Speculative	897261000000108	2308361000000115	2308361000000115
Aurum only		seen in eating disorders clinic		Conservative	1664151000006105	1664151000006114	1664151000006114
Aurum only		anorexia		Conservative	960281000006104	960281000006115	960281000006115
Aurum only		eating disorders		Conservative	1620911000006108	1620911000006112	1620911000006112
Aurum only		reason for referral: eating disorder		Conservative	1776641000006108	1776641000006112	1776641000006112
Aurum only	E275099	eating disorder nos - psychog.		Conservative	608251000000104	988931000006112	988931000006112
Aurum only		signposting to beat (beating eating disorders) support group		Speculative	1053851000000108	2652391000000113	2652391000000113
Aurum only		referral to eating disorders outreach clinic		Speculative	1764491000006100	1764491000006116	1764491000006116
Aurum only	E275.99	eating disorder nos - psychog.		Conservative	608241000000102	882611000006115	882611000006115
