# Supplementary material for: Temporal trends in annual incidence rates for psychiatric disorders and self-harm among children and adolescents in the UK, 2003–2018
Source: BMC Psychiatry. 2021 May 3;21:229. doi: 10.1186/s12888-021-03235-w (PMC8092997; doi:10.1186/s12888-021-03235-w)
Supplement: Supplementary file 2 — Additional file 2. Supplementary materials. [file 12888_2021_3235_MOESM2_ESM.zip › readcodes_selfharm.xlsx]

## Sheet: Sheet1
Aurum only		[x]intent self harm h'gun disch occ sch oth ins/pub adm area				1	U232.00	393141000006116	.	[x]intent self harm h'gun disch occ sch oth ins/pub adm area	U232
Aurum only		suicide - jump from high			1	1	TK7..98	902691000006115	.	suicide - jump from high	TK7-98
Aurum only		[x]intent self harm by drown/submers occ indust/constr area				1	U226.00	392401000006117	.	[x]intent self harm by drown/submers occ indust/constr area	U226
Aurum only		[x]int self poison alcohol school/pub admin area				1	U209200	391521000006119	.	[x]int self poison alcohol school/pub admin area	U2092
Aurum only		[x]int self poison antiepileptic indust/construct area				1	U201600	391541000006114	.	[x]int self poison antiepileptic indust/construct area	U2016
Aurum only		[x]intent self harm by explosv materl occ trade/servce area				1	U265.00	392541000006119	.	[x]intent self harm by explosv materl occ trade/servce area	U265
Aurum only		[x]intent self poison antiepileptic other spec place				1	U201y00	393621000006116	.	[x]intent self poison antiepileptic other spec place	U201y
Aurum only		suicide and self inflicted injury by amobarbital			1	1	TK01011	345851000000113	.	suicide and self inflicted injury by amobarbital	TK010-1
Aurum only		[x]int self harm jump fr high place sch oth ins/pub adm area				1	U2B2.00	391201000006110	.	[x]int self harm jump fr high place sch oth ins/pub adm area	U2B2
Aurum only		[x]pois/expos ?intent nonopioid analgesic trade/service area		1		1	U400500	421641000006114	.	[x]pois/expos ?intent nonopioid analgesic trade/service area	U4005
Aurum only		[x]int self harm rifl s'gun/lrg frarm disch occ unspec place				1	U24z.00	391311000006116	.	[x]int self harm rifl s'gun/lrg frarm disch occ unspec place	U24z
Aurum only		[x]intent self harm by jump from high place sport/athl area				1	U2B3.00	392741000006112	.	[x]intent self harm by jump from high place sport/athl area	U2B3
Aurum only		[x]intent self harm by unspecif means occurrn resid instit'n				1	U2z1.00	393091000006112	.	[x]intent self harm by unspecif means occurrn resid instit'n	U2z1
Aurum only		[x]pois/expos ?intent oth autonomic drug trade/service area		1		1	U407500	421681000006115	.	[x]pois/expos ?intent oth autonomic drug trade/service area	U4075
Aurum only		[x]pois/expos ?intent to antiepileptic unspecif place		1		1	U401z00	421831000006117	.	[x]pois/expos ?intent to antiepileptic unspecif place	U401z
Aurum only		[x]pois/exp ?intent oth autonom drug in sport/athletic area		1		1	U407300	421211000006112	.	[x]pois/exp ?intent oth autonom drug in sport/athletic area	U4073
Aurum only		suicide - cut/stab			1	1	TK6..98	902671000006116	.	suicide - cut/stab	TK6-98
Aurum only		attempt suicide - firearms				1	TK5..99	902661000006111	.	attempt suicide - firearms	TK5-99
Aurum only		[x]intention self harm by blunt object occ street/highway				1	U2A4.00	393991000006111	.	[x]intention self harm by blunt object occ street/highway	U2A4
Aurum only		other general anaesthetic agent poisoning		1		1	SL84.00	324260011	.	other general anaesthetic agent poisoning	SL84
Aurum only		[x]int self poison pesticide in sport/athletic area				1	U20C300	391821000006116	.	[x]int self poison pesticide in sport/athletic area	U20C3
Aurum only		[x]pois/expos ?intent antiepileptic in street/highway		1		1	U401400	421541000006113	.	[x]pois/expos ?intent antiepileptic in street/highway	U4014
Aurum only		[x]intent self harm by explosiv materl occ unspecif place				1	U26z.00	392501000006116	.	[x]intent self harm by explosiv materl occ unspecif place	U26z
Aurum only		[x]int self poison oth autonom drug in sport/athletic area				1	U207300	391731000006114	.	[x]int self poison oth autonom drug in sport/athletic area	U2073
Aurum only		[x]int self poison sedative hypnotic in sport/athletic area				1	U202300	391881000006117	.	[x]int self poison sedative hypnotic in sport/athletic area	U2023
Aurum only		attempt suicide - nos				1	TKz..99	902721000006113	.	attempt suicide - nos	TKz-99
Aurum only		[x]intent self harm by drowning/submersn occ street/highway				1	U224.00	392481000006114	.	[x]intent self harm by drowning/submersn occ street/highway	U224
Aurum only		suicide - domestic gas			1	1	TK1..98	902551000006113	.	suicide - domestic gas	TK1-98
Aurum only		[x]inten self harm oth/uns firarm disch sch/ins/pub adm area				1	U252.00	392231000006114	.	[x]inten self harm oth/uns firarm disch sch/ins/pub adm area	U252
Aurum only		[x]intent self poison pesticide unspecif place				1	U20Cz00	393791000006114	.	[x]intent self poison pesticide unspecif place	U20Cz
Aurum only		[x]poisoning/exposure, ? intent, to hallucinogen		1		1	U406.00	422831000006114	.	[x]poisoning/exposure, ? intent, to hallucinogen	U406
Aurum only		[x]pois/exp ?intent antparkinson drug in sport/athletic area		1		1	U403300	421031000006111	.	[x]pois/exp ?intent antparkinson drug in sport/athletic area	U4033
Aurum only		[x]pois/expos ?intent to unspecif chemical at res institut		1		1	U40y100	422041000006113	.	[x]pois/expos ?intent to unspecif chemical at res institut	U40y1
Aurum only		[x]int self poison/exposure to narcotic drug on farm				1	U205700	392031000006116	.	[x]int self poison/exposure to narcotic drug on farm	U2057
Aurum only		[x]intent self poison sedative hypnotic at res institut				1	U202100	393821000006117	.	[x]intent self poison sedative hypnotic at res institut	U2021
Aurum only		[x]intent self harm by handgun disch occ at unspecif place				1	U23z.00	392561000006115	.	[x]intent self harm by handgun disch occ at unspecif place	U23z
Aurum only		[x]int self poison/exposure to oth/unsp drug/medic on farm				1	U208700	392081000006115	.	[x]int self poison/exposure to oth/unsp drug/medic on farm	U2087
Aurum only		[x]intent self harm by crash motor vehicl occ resid instit'n				1	U2D1.00	392351000006113	.	[x]intent self harm by crash motor vehicl occ resid instit'n	U2D1
Aurum only		[x]pois/exp ?intent psychotropic drug school/pub admin area		1		1	U404200	421341000006116	.	[x]pois/exp ?intent psychotropic drug school/pub admin area	U4042
Aurum only		[x]intent self pois unspecif chemical trade/service area				1	U20y500	393581000006116	.	[x]intent self pois unspecif chemical trade/service area	U20y5
Aurum only		[x]pois/exp ?intent nonopioid analges indust/construct area		1		1	U400600	421101000006116	.	[x]pois/exp ?intent nonopioid analges indust/construct area	U4006
Aurum only		[x]poison/exposure ?intent, to psychotropic drug on farm		1		1	U404700	422331000006117	.	[x]poison/exposure ?intent, to psychotropic drug on farm	U4047
Aurum only		[x]intent self pois psychotropic drug trade/service area				1	U204500	393541000006110	.	[x]intent self pois psychotropic drug trade/service area	U2045
Aurum only		attempts suicide/homicide				1		981161000006110	.	attempts suicide/homicide	EMISCAT2
Aurum only		[x]int self poison nonopioid analges in sport/athletic area				1	U200300	391641000006110	.	[x]int self poison nonopioid analges in sport/athletic area	U2003
Aurum only		[x]pois/expos ?intent to alcohol at res institut		1		1	U409100	421791000006112	.	[x]pois/expos ?intent to alcohol at res institut	U4091
Aurum only		[x]int self poison/exposure to unspecif chemical on farm				1	U20y700	392201000006118	.	[x]int self poison/exposure to unspecif chemical on farm	U20y7
Aurum only		[x]pois/expos ?intent to antiparkinson drug at res institut		1		1	U403100	421841000006110	.	[x]pois/expos ?intent to antiparkinson drug at res institut	U4031
Aurum only		[x]poisoning by other synthetic narcotics		1		1	SyuFC00	325565010	.	[x]poisoning by other synthetic narcotics	SyuFC
Aurum only		[x]pois/expos ?intent pesticide trade/service area		1		1	U40C500	421741000006115	.	[x]pois/expos ?intent pesticide trade/service area	U40C5
Aurum only		poisoning by analgesics		1		1	SL5..99	899371000006114	.	poisoning by analgesics	SL5-99
Aurum only		[x]intent self harm by crash motor vehic occ oth specif plce				1	U2Dy.00	392331000006118	.	[x]intent self harm by crash motor vehic occ oth specif plce	U2Dy
Aurum only		number of episodes of deliberate self harm in past year unknown				1		1992121000006114	.	number of episodes of deliberate self harm in past year unknown	EMISNQNU36
Aurum only		[x]intent self harm by crash of motor vehicl occurrn on farm				1	U2D7.00	392391000006119	.	[x]intent self harm by crash of motor vehicl occurrn on farm	U2D7
Aurum only		[x]pois/exp ?intent other gas/vapour in sport/athletic area		1		1	U40B300	421271000006115	.	[x]pois/exp ?intent other gas/vapour in sport/athletic area	U40B3
Aurum only		[x]int self poison unspecif chemical other spec place				1	U20yy00	391921000006113	.	[x]int self poison unspecif chemical other spec place	U20yy
Aurum only		[x]int self harm by steam hot vapour/obj indust/constr area				1	U286.00	391161000006116	.	[x]int self harm by steam hot vapour/obj indust/constr area	U286
Aurum only		[x]intent self poison antiparkinson drug unspecif place				1	U203z00	393651000006113	.	[x]intent self poison antiparkinson drug unspecif place	U203z
Aurum only		[x]intentional self harm by sharp object occurrence on farm				1	U297.00	394231000006117	.	[x]intentional self harm by sharp object occurrence on farm	U297
Aurum only		[x]intent self harm by explosiv materl sch/ins/pub adm area				1	U262.00	392511000006118	.	[x]intent self harm by explosiv materl sch/ins/pub adm area	U262
Aurum only		[x]int self poison/exposure to hallucinogen on farm				1	U206700	392011000006110	.	[x]int self poison/exposure to hallucinogen on farm	U2067
Aurum only		[x]intent self harm by explosv materl occ sport/athlet area				1	U263.00	392531000006112	.	[x]intent self harm by explosv materl occ sport/athlet area	U263
Aurum only		[x]pois/exp ?intent to sedative hypnotic other spec place		1		1	U402y00	421481000006118	.	[x]pois/exp ?intent to sedative hypnotic other spec place	U402y
Aurum only		attempt suicide - car exhaust				1	TK20.99	902581000006117	.	attempt suicide - car exhaust	TK20-99
Aurum only		[x]intent self harm unspecif means occurrn trade/servce area				1	U2z5.00	393301000006115	.	[x]intent self harm unspecif means occurrn trade/servce area	U2z5
Aurum only		[x]intent self harm oth/unsp firearm disch occ unspecif plce				1	U25z.00	393211000006114	.	[x]intent self harm oth/unsp firearm disch occ unspecif plce	U25z
Aurum only		[x]poisoning by oth & unspec antipsychotics & neuroleptics		1		1	SyuFL00	422501000006115	.	[x]poisoning by oth & unspec antipsychotics & neuroleptics	SyuFL
Aurum only		[x]intent self harm by hang strangl/suffc trade/service area				1	U215.00	392641000006118	.	[x]intent self harm by hang strangl/suffc trade/service area	U215
Aurum only		suicide - car exhaust			1	1	TK20.98	902571000006115	.	suicide - car exhaust	TK20-98
Aurum only		[x]pois/expos ?intent pesticide in street/highway		1		1	U40C400	421731000006113	.	[x]pois/expos ?intent pesticide in street/highway	U40C4
Aurum only		[x]int self poison/exposure to antiparkinson drug on farm				1	U203700	391991000006110	.	[x]int self poison/exposure to antiparkinson drug on farm	U2037
Aurum only		[x]int self poison psychotropic drug school/pub admin area				1	U204200	391871000006115	.	[x]int self poison psychotropic drug school/pub admin area	U2042
Aurum only		suicide + selfinflicted injury-lying before moving object			1	1	TKx0100	119571000006113	.	suicide + selfinflicted injury-lying before moving object	TKx01
Aurum only		attempt suicide - domestic gas				1	TK1..99	902561000006110	.	attempt suicide - domestic gas	TK1-99
Aurum only		[x]int self poison oth/uns drug/med school/pub admin area				1	U208200	391771000006112	.	[x]int self poison oth/uns drug/med school/pub admin area	U2082
Aurum only		[x]poisoning/exposure, ? intent, to antiparkinson drug		1		1	U403.00	422821000006111	.	[x]poisoning/exposure, ? intent, to antiparkinson drug	U403
Aurum only		suicide - nos			1	1	TK...97	991091000006116	.	suicide - nos	TK-97
Aurum only		[x]poisoning by antipark drug/oth central musc-tone depress		1		1	SyuFJ00	422451000006117	.	[x]poisoning by antipark drug/oth central musc-tone depress	SyuFJ
Aurum only		[x]int self poison/exposure to sedative hypnotic on farm				1	U202700	392181000006119	.	[x]int self poison/exposure to sedative hypnotic on farm	U2027
Aurum only		[x]intent self harm blunt obj occ sch oth ins/pub adm area				1	U2A2.00	392281000006110	.	[x]intent self harm blunt obj occ sch oth ins/pub adm area	U2A2
Aurum only		suicide/assault/other inj caus			1	1	T....98	900301000006117	.	suicide/assault/other inj caus	T-98
Aurum only		[x]pois/exp ?intent other gas/vapour school/pub admin area		1		1	U40B200	421291000006119	.	[x]pois/exp ?intent other gas/vapour school/pub admin area	U40B2
Aurum only		[x]pois/expos ?intent narcotic drug trade/service area		1		1	U405500	421621000006119	.	[x]pois/expos ?intent narcotic drug trade/service area	U4055
Aurum only		[x]pois/exp ?intent nonopioid analges in sport/athletic area		1		1	U400300	421091000006110	.	[x]pois/exp ?intent nonopioid analges in sport/athletic area	U4003
Aurum only		[x]pois/exp ?intent to nonopioid analgesic other spec place		1		1	U400y00	421421000006117	.	[x]pois/exp ?intent to nonopioid analgesic other spec place	U400y
Aurum only		[x]int self poison org solvent,halogen hydrocarb,on farm				1	U20A700	391691000006118	.	[x]int self poison org solvent,halogen hydrocarb,on farm	U20A7
Aurum only		[x]intent self pois pesticide trade/service area				1	U20C500	393521000006115	.	[x]intent self pois pesticide trade/service area	U20C5
Aurum only		[x]poison/exposure ?intent, to psychotropic drug at home		1		1	U404000	422321000006115	.	[x]poison/exposure ?intent, to psychotropic drug at home	U4040
Aurum only		[x]intent self harm by smok fire/flam occ trade/servce area				1	U275.00	392941000006110	.	[x]intent self harm by smok fire/flam occ trade/servce area	U275
Aurum only		[x]intent self harm by smoke fire/flame occ oth specif plce				1	U27y.00	392951000006112	.	[x]intent self harm by smoke fire/flame occ oth specif plce	U27y
Aurum only		[x]poison/exposure ?intent, to hallucinogen at home		1		1	U406000	422181000006118	.	[x]poison/exposure ?intent, to hallucinogen at home	U4060
Aurum only		[x]intent self harm by smoke fire/flame sch/ins/pub adm area				1	U272.00	392981000006116	.	[x]intent self harm by smoke fire/flame sch/ins/pub adm area	U272
Aurum only		[x]pois/expos ?intent to narcotic drug at res institut		1		1	U405100	421881000006116	.	[x]pois/expos ?intent to narcotic drug at res institut	U4051
Aurum only		[x]intent self harm unspecif mean occurrn indust/constr area				1	U2z6.00	393281000006119	.	[x]intent self harm unspecif mean occurrn indust/constr area	U2z6
Aurum only		[x]int self poison oth/uns drug/med in sport/athletic area				1	U208300	391761000006117	.	[x]int self poison oth/uns drug/med in sport/athletic area	U2083
Aurum only		[x]pois/expos ?intent antiepileptic trade/service area		1		1	U401500	421551000006110	.	[x]pois/expos ?intent antiepileptic trade/service area	U4015
Aurum only		suicide and self inflicted injury by secobarbital			1	1	TK01511	2475832017	.	suicide and self inflicted injury by secobarbital	TK015-1
Aurum only		[x]poisoning by other and unspecified narcotics		1		1	SyuFD00	325566011	.	[x]poisoning by other and unspecified narcotics	SyuFD
Aurum only		[x]intent self harm by steam hot vapour/obj oth specif place				1	U28y.00	393051000006118	.	[x]intent self harm by steam hot vapour/obj oth specif place	U28y
Aurum only		suicide and selfinflicted injury by handgun			1	1	TK50.00	119981000006119	.	suicide and selfinflicted injury by handgun	TK50
Aurum only		[x]poison/exposure ?intent, to nonopioid analgesic on farm		1		1	U400700	422231000006113	.	[x]poison/exposure ?intent, to nonopioid analgesic on farm	U4007
Aurum only		poisoning by cns drugs		1		1	SL...97	899341000006118	.	poisoning by cns drugs	SL-97
Aurum only		[x]intent self harm by unspecif means occurrn street/highway				1	U2z4.00	393101000006118	.	[x]intent self harm by unspecif means occurrn street/highway	U2z4
Aurum only		[x]pois/exp ?intent other gas/vapour indust/construct area		1		1	U40B600	421281000006117	.	[x]pois/exp ?intent other gas/vapour indust/construct area	U40B6
Aurum only		non-fatal suicide behaviour				1		1809461000006110	.	non-fatal suicide behaviour	JHCNO9
Aurum only		suicide - nos			1	1	TKz..98	902711000006117	.	suicide - nos	TKz-98
Aurum only		[x]intent self harm by handgun disch occ trade/service area				1	U235.00	392611000006117	.	[x]intent self harm by handgun disch occ trade/service area	U235
Aurum only		[x]inten self harm oth/uns firearm disch occ sprt/athl area				1	U253.00	392251000006119	.	[x]inten self harm oth/uns firearm disch occ sprt/athl area	U253
Aurum only		[x]intent self harm oth/unsp firearm disch occ resid instit				1	U251.00	393191000006113	.	[x]intent self harm oth/unsp firearm disch occ resid instit	U251
Aurum only		[x]hanging strangulat+suffocat undet intent occurrn on farm		1		1	U417.00	388651000006119	.	[x]hanging strangulat+suffocat undet intent occurrn on farm	U417
Aurum only		[x]intent self harm oth/unspecif firearm disch occ on farm				1	U257.00	393241000006113	.	[x]intent self harm oth/unspecif firearm disch occ on farm	U257
Aurum only		attempt suicide - cut/stab				1	TK6..99	902681000006118	.	attempt suicide - cut/stab	TK6-99
Aurum only		[x]pois/expos ?intent oth/unsp drug/medic trade/service area		1		1	U408500	421701000006117	.	[x]pois/expos ?intent oth/unsp drug/medic trade/service area	U4085
Aurum only		[x]intent self harm by oth specif means occ street/highway				1	U2y4.00	392831000006110	.	[x]intent self harm by oth specif means occ street/highway	U2y4
Aurum only		[x]intent self pois antiepileptic in street/highway				1	U201400	393331000006111	.	[x]intent self pois antiepileptic in street/highway	U2014
Aurum only		[x]intention self harm by explosiv materl occ street/highway				1	U264.00	394011000006116	.	[x]intention self harm by explosiv materl occ street/highway	U264
Aurum only		[x]intent self pois antiparkinson drug trade/service area				1	U203500	393361000006119	.	[x]intent self pois antiparkinson drug trade/service area	U2035
Aurum only		[x]intent self pois hallucinogen trade/service area				1	U206500	393381000006112	.	[x]intent self pois hallucinogen trade/service area	U2065
Aurum only		[x]intent self pois narcotic drug trade/service area				1	U205500	393401000006112	.	[x]intent self pois narcotic drug trade/service area	U2055
Aurum only		[x]intent self pois nonopioid analges school/pub admin area				1	U201200	393411000006110	.	[x]intent self pois nonopioid analges school/pub admin area	U2012
Aurum only		manchester triage - self-harm				1		1984301000006114	.	manchester triage - self-harm	EMISNQMA152
Aurum only		[x]intent self harm by hang strangl/suffc sport/athlet area				1	U213.00	392631000006111	.	[x]intent self harm by hang strangl/suffc sport/athlet area	U213
Aurum only		[x]intentional self harm by handgun discharge				1	U23..00	334817016	.	[x]intentional self harm by handgun discharge	U23
Aurum only		[x]intent self pois oth/unsp drug/medic trade/service area				1	U208500	393481000006115	.	[x]intent self pois oth/unsp drug/medic trade/service area	U2085
Aurum only		[x]pois/exp ?intent sedative hypnotic school/pub admin area		1		1	U402200	421371000006112	.	[x]pois/exp ?intent sedative hypnotic school/pub admin area	U4022
Aurum only		[x]intent self harm by handgun disch occ at oth specif plce				1	U23y.00	392551000006117	.	[x]intent self harm by handgun disch occ at oth specif plce	U23y
Aurum only		thiopental sodium poisoning		1		1	SL83200	1229799013	.	thiopental sodium poisoning	SL832
Aurum only		[x]int self poison/exposure to psychotropic drug on farm				1	U204700	392161000006112	.	[x]int self poison/exposure to psychotropic drug on farm	U2047
Aurum only		[x]pois/exp ?intent antiepileptics in sport/athletic area		1		1	U401300	421011000006117	.	[x]pois/exp ?intent antiepileptics in sport/athletic area	U4013
Aurum only		[x]intent self pois sedative hypnotic trade/service area				1	U202500	393561000006114	.	[x]intent self pois sedative hypnotic trade/service area	U2025
Aurum only		[x]poisoning by oth antiepileptic & sedative-hypnotic drugs		1		1	SyuFH00	422561000006119	.	[x]poisoning by oth antiepileptic & sedative-hypnotic drugs	SyuFH
Aurum only		[x]intent self harm by jump from high place trad/servce area				1	U2B5.00	392751000006114	.	[x]intent self harm by jump from high place trad/servce area	U2B5
Aurum only		[x]int self harm rifl s'gun/lrg frarm disch trad/servce area				1	U245.00	391341000006117	.	[x]int self harm rifl s'gun/lrg frarm disch trad/servce area	U245
Aurum only		[x]intent self poison alcohol at res institut				1	U209100	393591000006118	.	[x]intent self poison alcohol at res institut	U2091
Aurum only		[x]pois/expos ?intent sedative hypnotic in street/highway		1		1	U402400	421771000006111	.	[x]pois/expos ?intent sedative hypnotic in street/highway	U4024
Aurum only		[x]int self poison hallucinogenschool/pub admin area				1	U206200	391601000006113	.	[x]int self poison hallucinogenschool/pub admin area	U2062
Aurum only		[x]poison/exposure ?intent, to unspecif chemical on farm		1		1	U40y700	422371000006119	.	[x]poison/exposure ?intent, to unspecif chemical on farm	U40y7
Aurum only		[x]intent self harm by handgun disch occ on street/highway				1	U234.00	392591000006111	.	[x]intent self harm by handgun disch occ on street/highway	U234
Aurum only		[x]pois/expos ?intent unspecif chemical trade/service area		1		1	U40y500	422071000006117	.	[x]pois/expos ?intent unspecif chemical trade/service area	U40y5
Aurum only		[x]pois/exp ?intent oth/uns drug/med in sport/athletic area		1		1	U408300	421241000006111	.	[x]pois/exp ?intent oth/uns drug/med in sport/athletic area	U4083
Aurum only		[x]intent self harm rifle sh'gun/largr firarm disch occ farm				1	U247.00	393251000006110	.	[x]intent self harm rifle sh'gun/largr firarm disch occ farm	U247
Aurum only		[x]intent self harm by jumping from high place occ on farm				1	U2B7.00	392801000006119	.	[x]intent self harm by jumping from high place occ on farm	U2B7
Aurum only		[x]poison/exposure ?intent, to narcotic drug on farm		1		1	U405700	422211000006119	.	[x]poison/exposure ?intent, to narcotic drug on farm	U4057
Aurum only		[x]pois/expos ?intent oth autonomic drug in street/highway		1		1	U407400	421671000006118	.	[x]pois/expos ?intent oth autonomic drug in street/highway	U4074
Aurum only		[x]intent self harm by drown/submersn occ sport/athlet area				1	U223.00	392421000006110	.	[x]intent self harm by drown/submersn occ sport/athlet area	U223
Aurum only		[x]poison/exposure, ?intent, alcohol indust/construct area		1		1	U409600	422381000006116	.	[x]poison/exposure, ?intent, alcohol indust/construct area	U4096
Aurum only		[x]int self harm by steam hot vapour/obj trade/service area			1	1	U285.00	391181000006114	.	[x]int self harm by steam hot vapour/obj trade/service area	U285
Aurum only		[x]poison/exposure ?intent, to pesticide on farm		1		1	U40C700	422311000006111	.	[x]poison/exposure ?intent, to pesticide on farm	U40C7
Aurum only		[x]intent self harm by blunt object occ trade/service area				1	U2A5.00	392321000006116	.	[x]intent self harm by blunt object occ trade/service area	U2A5
Aurum only		[x]hangng strangult+suffoct undet intent occ unspecif place		1		1	U41z.00	388731000006117	.	[x]hangng strangult+suffoct undet intent occ unspecif place	U41z
Aurum only		educatn abt take home naloxone fr opiate overdose interventn		1		1	679j200	1966361000006118	.	educatn abt take home naloxone fr opiate overdose interventn	679j2
Aurum only		[x]intent self harm drown/submers occ sch/ins/pub adm area				1	U222.00	393131000006114	.	[x]intent self harm drown/submers occ sch/ins/pub adm area	U222
Aurum only		[x]int self pois sedative hypnotic indust/construct area				1	U202600	391481000006119	.	[x]int self pois sedative hypnotic indust/construct area	U2026
Aurum only		poisoning by medicaments nos		1		1	SLHz.99	899401000006112	.	poisoning by medicaments nos	SLHz-99
Aurum only		suicide - hanging			1	1	TK30.98	902591000006119	.	suicide - hanging	TK30-98
Aurum only		[x]intent self harm by smok fire/flam occ sport/athlet area				1	U273.00	392931000006117	.	[x]intent self harm by smok fire/flam occ sport/athlet area	U273
Aurum only		[x]int self harm jump/lying bef mov obj occ sprt/athlet area				1	U2C3.00	391211000006113	.	[x]int self harm jump/lying bef mov obj occ sprt/athlet area	U2C3
Aurum only		[x]poison/exposure ?intent, to other gas/vapour at home		1		1	U40B000	422281000006114	.	[x]poison/exposure ?intent, to other gas/vapour at home	U40B0
Aurum only		[x]poisoning by other and unspecified antidepressants		1		1	SyuFK00	325573018	.	[x]poisoning by other and unspecified antidepressants	SyuFK
Aurum only		[x]intent self harm sharp obj occ sch oth ins/pub adm area				1	U292.00	393271000006117	.	[x]intent self harm sharp obj occ sch oth ins/pub adm area	U292
Aurum only		poisoning by drugs/medicaments		1		1	SL...98	899351000006116	.	poisoning by drugs/medicaments	SL-98
Aurum only		[x]int self harm rifl s'gun/lrg frarm disch sprt/athlet area				1	U243.00	391331000006110	.	[x]int self harm rifl s'gun/lrg frarm disch sprt/athlet area	U243
Aurum only		recent suicide attempt				1		1821291000006113	.	recent suicide attempt	JHCRE18
Aurum only		[x]poison/exposure ?intent, to hallucinogen on farm		1		1	U406700	422191000006115	.	[x]poison/exposure ?intent, to hallucinogen on farm	U4067
Aurum only		attempt suicide - suffocate				1	TK31.99	902621000006117	.	attempt suicide - suffocate	TK31-99
Aurum only		[x]int self poison psychotropic drug in sport/athletic area				1	U204300	391851000006113	.	[x]int self poison psychotropic drug in sport/athletic area	U2043
Aurum only		[x]pois/exp ?intent narcotic drug school/pub admin area		1		1	U405200	421081000006112	.	[x]pois/exp ?intent narcotic drug school/pub admin area	U4052
Aurum only		[x]int self poison unspecif chemical in sport/athletic area				1	U20y300	391911000006117	.	[x]int self poison unspecif chemical in sport/athletic area	U20y3
Aurum only		poisoning by analgesics		1		1	SL5y199	989861000006117	.	poisoning by analgesics	SL5y1-99
Aurum only		[x]pois/expos ?intent other gas/vapour trade/service area		1		1	U40B500	421721000006110	.	[x]pois/expos ?intent other gas/vapour trade/service area	U40B5
Aurum only		suicide - drowning			1	1	TK4..98	902631000006119	.	suicide - drowning	TK4-98
Aurum only		[x]intent self pois oth autonomic drug trade/service area				1	U207500	393461000006113	.	[x]intent self pois oth autonomic drug trade/service area	U2075
Aurum only		[x]overdose - flurazepam				1	U202.14	334645012	.	[x]overdose - flurazepam	U202-4
Aurum only		[x]int self pois other gas/vapour indust/construct area				1	U20B600	391451000006110	.	[x]int self pois other gas/vapour indust/construct area	U20B6
Aurum only		[x]pois/exp ?intent hallucinogenschool/pub admin area		1		1	U406200	421061000006119	.	[x]pois/exp ?intent hallucinogenschool/pub admin area	U4062
Aurum only		[x]pois/exp ?intent narcotic drug in sport/athletic area		1		1	U405300	421071000006114	.	[x]pois/exp ?intent narcotic drug in sport/athletic area	U4053
Aurum only		[x]int self poison sedative hypnotic school/pub admin area				1	U202200	391901000006115	.	[x]int self poison sedative hypnotic school/pub admin area	U2022
Aurum only		[x]intent self harm unspecif means occurrn sport/athlet area				1	U2z3.00	393291000006116	.	[x]intent self harm unspecif means occurrn sport/athlet area	U2z3
Aurum only		[x]pois/exp ?intent nonopioid analges school/pub admin area		1		1	U400200	421111000006118	.	[x]pois/exp ?intent nonopioid analges school/pub admin area	U4002
Aurum only		[x]pois/exp ?intent oth autonom drug school/pub admin area		1		1	U407200	421221000006116	.	[x]pois/exp ?intent oth autonom drug school/pub admin area	U4072
Aurum only		[x]pois/exp ?intent oth autonomic drug indust/construct area		1		1	U407600	421231000006118	.	[x]pois/exp ?intent oth autonomic drug indust/construct area	U4076
Aurum only		[x]poison/exposure ?intent, to oth/unsp drug/medic on farm		1		1	U408700	422261000006116	.	[x]poison/exposure ?intent, to oth/unsp drug/medic on farm	U4087
Aurum only		[x]pois/exp ?intent oth/unsp drug/medic indust/construc area		1		1	U408600	421261000006110	.	[x]pois/exp ?intent oth/unsp drug/medic indust/construc area	U4086
Aurum only		suicide - drug overdose			1	1	TK05.98	902531000006118	.	suicide - drug overdose	TK05-98
Aurum only		[x]pois/expos ?intent to other gas/vapour at res institut		1		1	U40B100	421961000006118	.	[x]pois/expos ?intent to other gas/vapour at res institut	U40B1
Aurum only		acute renal failure induced by poison		1		1	K048.00	2191151000000117	.	acute renal failure induced by poison	K048
Aurum only		attempt suicide - drowning				1	TK4..99	902641000006112	.	attempt suicide - drowning	TK4-99
Aurum only		[x]poison/exposure, ?intent, pesticide indust/construct area		1		1	U40C600	422391000006118	.	[x]poison/exposure, ?intent, pesticide indust/construct area	U40C6
Aurum only		[x]pois/exp ?intent psychotropic drug indust/construct area		1		1	U404600	421331000006114	.	[x]pois/exp ?intent psychotropic drug indust/construct area	U4046
Aurum only		pentazocine poisoning		1		1	SL5y000	1220833010	.	pentazocine poisoning	SL5y0
Aurum only		[x]pois/exp ?intent to alcohol other spec place		1		1	U409y00	421381000006110	.	[x]pois/exp ?intent to alcohol other spec place	U409y
Aurum only		[x]intent self harm rifle sh'gun/largr firarm disch occ home				1	U240.00	393261000006112	.	[x]intent self harm rifle sh'gun/largr firarm disch occ home	U240
Aurum only		[x]intent self pois antiparkinson drug in street/highway				1	U203400	393351000006116	.	[x]intent self pois antiparkinson drug in street/highway	U2034
Aurum only		suicide and self inflicted injury by phenobarbital			1	1	TK01411	2475831012	.	suicide and self inflicted injury by phenobarbital	TK014-1
Aurum only		[x]pois/exp ?intent to oth/unsp drug/medic other spec place		1		1	U408y00	421441000006112	.	[x]pois/exp ?intent to oth/unsp drug/medic other spec place	U408y
Aurum only		[x]int self harm rifl s'gun/lrg frarm disch oth specif place				1	U24y.00	391321000006112	.	[x]int self harm rifl s'gun/lrg frarm disch oth specif place	U24y
Aurum only		[x]int self pois psychotropic drug indust/construct area				1	U204600	391471000006117	.	[x]int self pois psychotropic drug indust/construct area	U2046
Aurum only		[x]pois/exp ?intent to psychotropic drug other spec place		1		1	U404y00	421471000006116	.	[x]pois/exp ?intent to psychotropic drug other spec place	U404y
Aurum only		[x]intent self harm by oth specif means occ sport/athl area				1	U2y3.00	392821000006112	.	[x]intent self harm by oth specif means occ sport/athl area	U2y3
Aurum only		[x]pois/exp ?intent to antiparkinson drug other spec place		1		1	U403y00	421391000006113	.	[x]pois/exp ?intent to antiparkinson drug other spec place	U403y
Aurum only		[x]pois/expos ?intent antiparkinson drug in street/highway		1		1	U403400	421561000006112	.	[x]pois/expos ?intent antiparkinson drug in street/highway	U4034
Aurum only		[x]intent self poison antiparkinson drug at res institut				1	U203100	393641000006111	.	[x]intent self poison antiparkinson drug at res institut	U2031
Aurum only		[x]pois/expos ?intent hallucinogen trade/service area		1		1	U406500	421591000006116	.	[x]pois/expos ?intent hallucinogen trade/service area	U4065
Aurum only		[x]pois/expos ?intent narcotic drug in street/highway		1		1	U405400	421601000006112	.	[x]pois/expos ?intent narcotic drug in street/highway	U4054
Aurum only		[x]poison/exposure ?intent, to sedative hypnotic on farm		1		1	U402700	422351000006112	.	[x]poison/exposure ?intent, to sedative hypnotic on farm	U4027
Aurum only		[x]pois/expos ?intent nonopioid analgesic in street/highway		1		1	U400400	421631000006116	.	[x]pois/expos ?intent nonopioid analgesic in street/highway	U4004
Aurum only		[x]int self pois oth autonomic drug indust/construct area				1	U207600	391431000006115	.	[x]int self pois oth autonomic drug indust/construct area	U2076
Aurum only		[x]intent self pois narcotic drug in street/highway				1	U205400	393391000006110	.	[x]intent self pois narcotic drug in street/highway	U2054
Aurum only		[x]intent self harm by steam hot vapour/obj occ street/h'way				1	U284.00	393031000006113	.	[x]intent self harm by steam hot vapour/obj occ street/h'way	U284
Aurum only		[x]poison/expos, ?intent, hallucinogen indust/construct area		1		1	U406600	422111000006113	.	[x]poison/expos, ?intent, hallucinogen indust/construct area	U4066
Aurum only		[x]pois/expos ?intent psychotropic drug in street/highway		1		1	U404400	421751000006118	.	[x]pois/expos ?intent psychotropic drug in street/highway	U4044
Aurum only		[x]intent self pois antiepileptic trade/service area				1	U201500	393341000006118	.	[x]intent self pois antiepileptic trade/service area	U2015
Aurum only		[x]intent self pois unspecif chemical in street/highway				1	U20y400	393571000006119	.	[x]intent self pois unspecif chemical in street/highway	U20y4
Aurum only		[x]int self poison org solvent,halogen hydrocarb,trade area				1	U20A500	391721000006111	.	[x]int self poison org solvent,halogen hydrocarb,trade area	U20A5
Aurum only		[x]int self harm jump/lying bef mov obje occ unspecif place				1	U2Cz.00	391251000006114	.	[x]int self harm jump/lying bef mov obje occ unspecif place	U2Cz
Aurum only		[x]intent self poison narcotic drug at res institut				1	U205100	393681000006117	.	[x]intent self poison narcotic drug at res institut	U2051
Aurum only		[x]intent self harm oth/unsp firearm disch oth specif place				1	U25y.00	393221000006118	.	[x]intent self harm oth/unsp firearm disch oth specif place	U25y
Aurum only		[x]pois/expos ?intent alcohol trade/service area		1		1	U409500	421531000006115	.	[x]pois/expos ?intent alcohol trade/service area	U4095
Aurum only		[x]int self poison/exposure to antiepileptic on farm				1	U201700	391971000006114	.	[x]int self poison/exposure to antiepileptic on farm	U2017
Aurum only		[x]pois/expos ?intent to hallucinogen unspecif place		1		1	U406z00	421871000006119	.	[x]pois/expos ?intent to hallucinogen unspecif place	U406z
Aurum only		[x]pois/expos ?intent to narcotic drug unspecif place		1		1	U405z00	421891000006118	.	[x]pois/expos ?intent to narcotic drug unspecif place	U405z
Aurum only		h/o: deliberate self harm outside prison				1		940461000006119	.	h/o: deliberate self harm outside prison	HMPNQHO1
Aurum only		[x]pois/expos ?intent to nonopioid analgesic unspecif place		1		1	U400z00	421911000006116	.	[x]pois/expos ?intent to nonopioid analgesic unspecif place	U400z
Aurum only		[x]intent self harm by jump/lying befor moving obj occ farm				1	U2C7.00	392761000006111	.	[x]intent self harm by jump/lying befor moving obj occ farm	U2C7
Aurum only		[x]pois/expos ?intent to oth autonomic drug unspecif place		1		1	U407z00	421931000006110	.	[x]pois/expos ?intent to oth autonomic drug unspecif place	U407z
Aurum only		[x]intent self pois alcohol trade/service area				1	U209500	393321000006113	.	[x]intent self pois alcohol trade/service area	U2095
Aurum only		[x]int self harm jump/lying bef mov obj occ trad/servce area				1	U2C5.00	391221000006117	.	[x]int self harm jump/lying bef mov obj occ trad/servce area	U2C5
Aurum only		[x]intent self harm by smoke fire/flame occ resid instit'n				1	U271.00	392961000006114	.	[x]intent self harm by smoke fire/flame occ resid instit'n	U271
Aurum only		[x]pois/expos ?intent to psychotropic drug at res institut		1		1	U404100	422001000006111	.	[x]pois/expos ?intent to psychotropic drug at res institut	U4041
Aurum only		number of episodes of deliberate self harm in past year				1		1992111000006118	.	number of episodes of deliberate self harm in past year	EMISNQNU35
Aurum only		[x]pois/expos ?intent to pesticide at res institut		1		1	U40C100	421981000006111	.	[x]pois/expos ?intent to pesticide at res institut	U40C1
Aurum only		[x]intention self harm by smoke fire/flames occurrn on farm				1	U277.00	394091000006114	.	[x]intention self harm by smoke fire/flames occurrn on farm	U277
Aurum only		[x]pois/expos ?intent to pesticide unspecif place		1		1	U40Cz00	421991000006114	.	[x]pois/expos ?intent to pesticide unspecif place	U40Cz
Aurum only		[x]poisoning/exposure, ? intent, to other autonomic drug		1		1	U407.00	422861000006117	.	[x]poisoning/exposure, ? intent, to other autonomic drug	U407
Aurum only		[x]int self poison nonopioid analges school/pub admin area				1	U200200	391651000006112	.	[x]int self poison nonopioid analges school/pub admin area	U2002
Aurum only		[x]pois/exp ?intent sedative hypnotic indust/construct area		1		1	U402600	421361000006117	.	[x]pois/exp ?intent sedative hypnotic indust/construct area	U4026
Aurum only		suicide and self inflicted injury by quinalbarbitone			1	1	TK01500	331527018	.	suicide and self inflicted injury by quinalbarbitone	TK015
Aurum only		suspected drug overdose		1		1		1773231000006111	.	suspected drug overdose	EMISNQSU33
Aurum only		[x]intent self harm by hanging strangulat/suffocat occ farm				1	U217.00	392651000006116	.	[x]intent self harm by hanging strangulat/suffocat occ farm	U217
Aurum only		[x]poison/exposure ?intent, to oth autonomic drug on farm		1		1	U407700	422251000006118	.	[x]poison/exposure ?intent, to oth autonomic drug on farm	U4077
Aurum only		[x]pois/exp ?intent oth/uns drug/med school/pub admin area		1		1	U408200	421251000006113	.	[x]pois/exp ?intent oth/uns drug/med school/pub admin area	U4082
Aurum only		self-harm				1		981171000006115	.	self-harm	EMISCSE4
Aurum only		[x]pois/exp ?intent alcohol in sport/athletic area		1		1	U409300	420981000006119	.	[x]pois/exp ?intent alcohol in sport/athletic area	U4093
Aurum only		[x]intent self harm by sharp object occ sports/athlet area				1	U293.00	392901000006113	.	[x]intent self harm by sharp object occ sports/athlet area	U293
Aurum only		attempt suicide -drug overdose				1	TK05.99	902541000006111	.	attempt suicide -drug overdose	TK05-99
Aurum only		[x]poison/exposure ?intent, to sedative hypnotic at home		1		1	U402000	422341000006110	.	[x]poison/exposure ?intent, to sedative hypnotic at home	U4020
Aurum only		[x]intent self harm by hangng strangult/suffoct street/h'way				1	U214.00	392711000006113	.	[x]intent self harm by hangng strangult/suffoct street/h'way	U214
Aurum only		suicide + selfinflicted poisoning by arsenic + its compounds			1	1	TK08.00	119601000006118	.	suicide + selfinflicted poisoning by arsenic + its compounds	TK08
Aurum only		injury ?accidental, hanging/strangulation/suffocation nos		1		1	TN3z.00	776381000006113	.	injury ?accidental, hanging/strangulation/suffocation nos	TN3z
Aurum only		[x]poison/exposure ?intent, to antiparkinson drug at home		1		1	U403000	422161000006111	.	[x]poison/exposure ?intent, to antiparkinson drug at home	U4030
Aurum only		[x]int self poison/exposure to alcohol on farm				1	U209700	391951000006116	.	[x]int self poison/exposure to alcohol on farm	U2097
Aurum only		[x]intent self harm by jump/lying befor moving obj occ home			1	1	U2C0.00	392771000006116	.	[x]intent self harm by jump/lying befor moving obj occ home	U2C0
Aurum only		[x]int self pois pesticide indust/construct area				1	U20C600	391461000006112	.	[x]int self pois pesticide indust/construct area	U20C6
Aurum only		poisoning by drugs/medicaments		1		1	SLHz.98	989851000006119	.	poisoning by drugs/medicaments	SLHz-98
Aurum only		[x]int self poison narcotic drug school/pub admin area				1	U205200	391631000006117	.	[x]int self poison narcotic drug school/pub admin area	U2052
Aurum only		[x]poisoning/exposure, ? intent, to antiepileptic		1		1	U401.00	422811000006115	.	[x]poisoning/exposure, ? intent, to antiepileptic	U401
Aurum only		[x]int self poison other gas/vapour in sport/athletic area				1	U20B300	391791000006113	.	[x]int self poison other gas/vapour in sport/athletic area	U20B3
Aurum only		[x]pois/exp ?intent pesticide in sport/athletic area		1		1	U40C300	421301000006118	.	[x]pois/exp ?intent pesticide in sport/athletic area	U40C3
Aurum only		[x]intention self harm by explosiv materl occ resid instit				1	U261.00	394001000006119	.	[x]intention self harm by explosiv materl occ resid instit	U261
Aurum only		[x]pois/expos ?intent to oth autonomic drug at res institut		1		1	U407100	421921000006112	.	[x]pois/expos ?intent to oth autonomic drug at res institut	U4071
Aurum only		suicide - successful			1	1	TK...99	902521000006116	.	suicide - successful	TK-99
Aurum only		[x]pois/expos ?intent to antiepileptic other spec place		1		1	U401y00	421821000006115	.	[x]pois/expos ?intent to antiepileptic other spec place	U401y
Aurum only		[x]pois/expos ?intent antiparkinson drug trade/service area		1		1	U403500	421571000006117	.	[x]pois/expos ?intent antiparkinson drug trade/service area	U4035
Aurum only		psychostimulant poisoning nos		1		1	SL97z00	324299015	.	psychostimulant poisoning nos	SL97z
Aurum only		manchester triage - overdose / poisoning				1		1984251000006119	.	manchester triage - overdose / poisoning	EMISNQMA147
Aurum only		[x]poisoning by other and unspecified general anaesthetics		1		1	SyuFF00	325568012	.	[x]poisoning by other and unspecified general anaesthetics	SyuFF
Aurum only		[x]pois/expos ?intent hallucinogen in street/highway		1		1	U406400	421581000006119	.	[x]pois/expos ?intent hallucinogen in street/highway	U4064
Aurum only		[x]hangng strangulat+suffocat undet intent trade/servce area		1		1	U415.00	388691000006113	.	[x]hangng strangulat+suffocat undet intent trade/servce area	U415
Aurum only		[x]int self poison org solvent,halogen hydrocarb,res instit				1	U20A100	391701000006118	.	[x]int self poison org solvent,halogen hydrocarb,res instit	U20A1
Aurum only		[x]int self harm by steam hot vapour/obj occ sport/athl area				1	U283.00	391171000006111	.	[x]int self harm by steam hot vapour/obj occ sport/athl area	U283
Aurum only		[x]intentional self harm by unspecif means occurrn on farm				1	U2z7.00	394271000006119	.	[x]intentional self harm by unspecif means occurrn on farm	U2z7
Aurum only		butyrophenone poisoning nos		1		1	SL92z00	324278018	.	butyrophenone poisoning nos	SL92z
Aurum only		attempt suicide-jump from high				1	TK7..99	902701000006115	.	attempt suicide-jump from high	TK7-99
Aurum only		[x]int self poison/exposure to nonopioid analgesic on farm				1	U200700	392051000006111	.	[x]int self poison/exposure to nonopioid analgesic on farm	U2007
Aurum only		[x]intent self harm by jump from high place occ resid instit				1	U2B1.00	392721000006117	.	[x]intent self harm by jump from high place occ resid instit	U2B1
Aurum only		[x]pois/expos ?intent to oth/unsp drug/medicam res institut		1		1	U408100	421951000006115	.	[x]pois/expos ?intent to oth/unsp drug/medicam res institut	U4081
Aurum only		[x]intent self poison unspecif chemical at res institut				1	U20y100	393841000006112	.	[x]intent self poison unspecif chemical at res institut	U20y1
Aurum only		[x]hangng strangulat+suffocat undet intent sport/athlet area		1		1	U413.00	388681000006110	.	[x]hangng strangulat+suffocat undet intent sport/athlet area	U413
Aurum only		[x]poison/exposure ?intent, to antiepileptic on farm		1		1	U401700	422151000006114	.	[x]poison/exposure ?intent, to antiepileptic on farm	U4017
Aurum only		suicide and selfinflicted injury by explosives			1	1	TK55.00	119941000006113	.	suicide and selfinflicted injury by explosives	TK55
Aurum only		[x]int self poison/exposure to oth autonomic drug on farm				1	U207700	392071000006118	.	[x]int self poison/exposure to oth autonomic drug on farm	U2077
Aurum only		[x]pois/exp ?intent to oth autonomic drug other spec place		1		1	U407y00	421431000006119	.	[x]pois/exp ?intent to oth autonomic drug other spec place	U407y
Aurum only		[x]intent self harm oth/uns firearm disch trade/servce area				1	U255.00	393181000006110	.	[x]intent self harm oth/uns firearm disch trade/servce area	U255
Aurum only		[x]int self pois org solv,halogen hydrocarb,oth spec place				1	U20Ay00	391411000006114	.	[x]int self pois org solv,halogen hydrocarb,oth spec place	U20Ay
Aurum only		[x]pois/exp ?intent sedative hypnotic in sport/athletic area		1		1	U402300	421351000006119	.	[x]pois/exp ?intent sedative hypnotic in sport/athletic area	U4023
Aurum only		butyrophenone poisoning		1		1	SL92.00	1221318016	.	butyrophenone poisoning	SL92
Aurum only		[x]int self poison antiepileptic in sport/athletic area				1	U201300	391531000006116	.	[x]int self poison antiepileptic in sport/athletic area	U2013
Aurum only		[x]pois/expos ?intent to other gas/vapour unspecif place		1		1	U40Bz00	421971000006113	.	[x]pois/expos ?intent to other gas/vapour unspecif place	U40Bz
Aurum only		[x]intention self harm by explosive material occurrn home				1	U260.00	394031000006110	.	[x]intention self harm by explosive material occurrn home	U260
Aurum only		[x]int self poison antiparkinson drug other spec place				1	U203y00	391551000006111	.	[x]int self poison antiparkinson drug other spec place	U203y
Aurum only		[x]int self poison hallucinogenin sport/athletic area				1	U206300	391591000006117	.	[x]int self poison hallucinogenin sport/athletic area	U2063
Aurum only		[x]intent self pois other gas/vapour trade/service area		1		1	U20B500	393501000006113	.	[x]intent self pois other gas/vapour trade/service area	U20B5
Aurum only		[x]pois/exp ?intent antiepileptic indust/construct area		1		1	U401600	421001000006115	.	[x]pois/exp ?intent antiepileptic indust/construct area	U4016
Aurum only		suicide - firearms			1	1	TK5..98	902651000006114	.	suicide - firearms	TK5-98
Aurum only		[x]pois/exp ?intent unspecif chemical school/pub admin area		1		1	U40y200	421511000006114	.	[x]pois/exp ?intent unspecif chemical school/pub admin area	U40y2
Aurum only		[x]int self harm jump/lying bef mov obj sch/ins/pub adm area				1	U2C2.00	391231000006119	.	[x]int self harm jump/lying bef mov obj sch/ins/pub adm area	U2C2
Aurum only		[x]intent self harm by explosv materl occ indust/constr area				1	U266.00	392521000006114	.	[x]intent self harm by explosv materl occ indust/constr area	U266
Aurum only		[x]intent self harm by drown/submersn occ trade/servce area				1	U225.00	392431000006113	.	[x]intent self harm by drown/submersn occ trade/servce area	U225
Aurum only		[x]pois/expos ?intent narcotic drug indust/construct area		1		1	U405600	421611000006110	.	[x]pois/expos ?intent narcotic drug indust/construct area	U4056
Aurum only		[x]intent self poison pesticide at res institut				1	U20C100	393781000006111	.	[x]intent self poison pesticide at res institut	U20C1
Aurum only		[x]inten self harm oth/uns firearm disch indust/constr area				1	U256.00	392241000006116	.	[x]inten self harm oth/uns firearm disch indust/constr area	U256
Aurum only		[x]int self poison pesticide school/pub admin area				1	U20C200	391841000006111	.	[x]int self poison pesticide school/pub admin area	U20C2
Aurum only		[x]int self poison oth autonomic drug other spec place				1	U207y00	391751000006119	.	[x]int self poison oth autonomic drug other spec place	U207y
Aurum only		[x]poison/exposure ?intent, to alcohol on farm		1		1	U409700	422131000006119	.	[x]poison/exposure ?intent, to alcohol on farm	U4097
Aurum only		[x]pois/expos ?intent sedative hypnotic trade/service area		1		1	U402500	421781000006114	.	[x]pois/expos ?intent sedative hypnotic trade/service area	U4025
Aurum only		[x]int self poison/exposure to pesticide on farm				1	U20C700	392141000006113	.	[x]int self poison/exposure to pesticide on farm	U20C7
Aurum only		safeguarding vulnerability - self harm				1		1872921000006114	.	safeguarding vulnerability - self harm	EMISNQSA68
Aurum only		quinalbarbitone poisoning		1		1	SL70511	1224951019	.	quinalbarbitone poisoning	SL705-1
Aurum only		[x]pois/expos ?intent to antiparkinson drug unspecif place		1		1	U403z00	421851000006112	.	[x]pois/expos ?intent to antiparkinson drug unspecif place	U403z
Aurum only		[x]poison/exposure ?intent, to other gas/vapour on farm		1		1	U40B700	422291000006112	.	[x]poison/exposure ?intent, to other gas/vapour on farm	U40B7
Aurum only		[x]pois/expos ?intent psychotropic drug trade/service area		1		1	U404500	421761000006116	.	[x]pois/expos ?intent psychotropic drug trade/service area	U4045
Aurum only		other thiobarbiturate poisoning		1		1	SL83x00	324256013	.	other thiobarbiturate poisoning	SL83x
Aurum only		phenothiazine poisoning nos		1		1	SL91z00	324275015	.	phenothiazine poisoning nos	SL91z
Aurum only		[x]pois/expos ?intent nonopioid analgs school/pub admin area		1		1	U401200	421651000006111	.	[x]pois/expos ?intent nonopioid analgs school/pub admin area	U4012
Aurum only		[x]int self poison org solvent,halogen hydrocarb, school				1	U20A200	391671000006119	.	[x]int self poison org solvent,halogen hydrocarb, school	U20A2
Aurum only		suicide and self inflicted injury by pentabarbitone			1	1	TK01300	331525014	.	suicide and self inflicted injury by pentabarbitone	TK013
Aurum only		[x]hangng strangult+suffocat undet intent occ street/highway		1		1	U414.00	388711000006111	.	[x]hangng strangult+suffocat undet intent occ street/highway	U414
Aurum only		accident & emergency patient group - deliberate self-harm				1		1981261000006115	.	accident & emergency patient group - deliberate self-harm	EMISNQAC864
Aurum only		[x]pois/exp ?intent to narcotic drug other spec place		1		1	U405y00	421411000006113	.	[x]pois/exp ?intent to narcotic drug other spec place	U405y
Aurum only		[x]pois/expos ?intent to sedative hypnotic at res institut		1		1	U402100	422021000006118	.	[x]pois/expos ?intent to sedative hypnotic at res institut	U4021
Aurum only		[x]intentionl self harm by oth specif means occurrn on farm				1	U2y7.00	394351000006118	.	[x]intentionl self harm by oth specif means occurrn on farm	U2y7
Aurum only		[x]int self pois antiparkinson drug indust/construct area				1	U203600	391361000006118	.	[x]int self pois antiparkinson drug indust/construct area	U2036
Aurum only		[x]intent self poison hallucinogen unspecif place				1	U206z00	393671000006115	.	[x]intent self poison hallucinogen unspecif place	U206z
Aurum only		[x]poison/exposure ?intent, to antiparkinson drug on farm		1		1	U403700	422171000006116	.	[x]poison/exposure ?intent, to antiparkinson drug on farm	U4037
Aurum only		[x]intent self harm oth/unsp firearm disch occ street/h'way				1	U254.00	393201000006111	.	[x]intent self harm oth/unsp firearm disch occ street/h'way	U254
Aurum only		[x]pois/exp ?intent to pesticide other spec place		1		1	U40Cy00	421461000006111	.	[x]pois/exp ?intent to pesticide other spec place	U40Cy
Aurum only		[x]intent self pois oth autonomic drug in street/highway				1	U207400	393451000006111	.	[x]intent self pois oth autonomic drug in street/highway	U2074
Aurum only		[x]int self poison oth autonom drug school/pub admin area				1	U207200	391741000006116	.	[x]int self poison oth autonom drug school/pub admin area	U2072
Aurum only		[x]pois/exp ?intent antiparkinson drug indust/construct area		1		1	U403600	421021000006113	.	[x]pois/exp ?intent antiparkinson drug indust/construct area	U4036
Aurum only		[x]intent self harm by smok fire/flam occ indust/constr area				1	U276.00	392921000006115	.	[x]intent self harm by smok fire/flam occ indust/constr area	U276
Aurum only		[x]poison/exposure ?intent, to oth autonomic drug at home		1		1	U407000	422241000006115	.	[x]poison/exposure ?intent, to oth autonomic drug at home	U4070
Aurum only		[x]int self poison hallucinogen other spec place				1	U206y00	391581000006115	.	[x]int self poison hallucinogen other spec place	U206y
Aurum only		[x]int self poison narcotic drug in sport/athletic area				1	U205300	391611000006111	.	[x]int self poison narcotic drug in sport/athletic area	U2053
Aurum only		[x]intention self harm by handgun discharge occurrn on farm				1	U237.00	394051000006115	.	[x]intention self harm by handgun discharge occurrn on farm	U237
Aurum only		[x]int self poison antparkinson drug school/pub admin area				1	U203200	391571000006118	.	[x]int self poison antparkinson drug school/pub admin area	U2032
Aurum only		[x]intent self harm by explosiv materl occ oth specif place				1	U26y.00	392491000006112	.	[x]intent self harm by explosiv materl occ oth specif place	U26y
Aurum only		[x]intent self harm oth specif mean occ sch/ins/pub adm area				1	U2y2.00	393151000006119	.	[x]intent self harm oth specif mean occ sch/ins/pub adm area	U2y2
Aurum only		[x]int self poison alcohol in sport/athletic area				1	U209300	391501000006112	.	[x]int self poison alcohol in sport/athletic area	U2093
Aurum only		[x]poisoning by anaesthetic, unspecified		1		1	SyuFd00	325593014	.	[x]poisoning by anaesthetic, unspecified	SyuFd
Aurum only		[x]intention self harm by handgun discharge occurrn at home				1	U230.00	394041000006117	.	[x]intention self harm by handgun discharge occurrn at home	U230
Aurum only		[x]intent self harm by steam hot vapour/hot obj occ on farm				1	U287.00	393011000006119	.	[x]intent self harm by steam hot vapour/hot obj occ on farm	U287
Aurum only		[x]int self poison antparkinson drug in sport/athletic area				1	U203300	391561000006113	.	[x]int self poison antparkinson drug in sport/athletic area	U2033
Aurum only		[x]intent self harm by handgun disch occ in resid instit'n				1	U231.00	392571000006110	.	[x]intent self harm by handgun disch occ in resid instit'n	U231
Aurum only		[x]int self pois unspecif chemical indust/construct area				1	U20y600	391491000006116	.	[x]int self pois unspecif chemical indust/construct area	U20y6
Aurum only		[x]intent self pois pesticide in street/highway				1	U20C400	393511000006111	.	[x]intent self pois pesticide in street/highway	U20C4
Aurum only		[x]int self harm rifl s'gun/lrg frarm disch occ street/h'way				1	U244.00	391301000006119	.	[x]int self harm rifl s'gun/lrg frarm disch occ street/h'way	U244
Aurum only		[x]int self pois narcotic drug indust/construct area				1	U205600	391381000006111	.	[x]int self pois narcotic drug indust/construct area	U2056
Aurum only		[x]int self pois hallucinogen indust/construct area				1	U206600	391371000006113	.	[x]int self pois hallucinogen indust/construct area	U2066
Aurum only		[x]int self poison org solvent,halogen hydrocarb,sport area				1	U20A300	391711000006115	.	[x]int self poison org solvent,halogen hydrocarb,sport area	U20A3
Aurum only		[x]intent self harm crash motor vehicl occ trade/servce area				1	U2D5.00	393121000006111	.	[x]intent self harm crash motor vehicl occ trade/servce area	U2D5
Aurum only		attempt suicide - nos				1	TK...98	991081000006119	.	attempt suicide - nos	TK-98
Aurum only		[x]intent self harm by handgun disch occ sport/athlet area				1	U233.00	392601000006115	.	[x]intent self harm by handgun disch occ sport/athlet area	U233
Aurum only		[x]intent self pois alcohol in street/highway				1	U209400	393311000006117	.	[x]intent self pois alcohol in street/highway	U2094
Aurum only		[x]int self harm jump/lying befr mov obj indust/constr area				1	U2C6.00	391261000006111	.	[x]int self harm jump/lying befr mov obj indust/constr area	U2C6
Aurum only		[x]pois/exp ?intent antparkinson drug school/pub admin area		1		1	U403200	421041000006118	.	[x]pois/exp ?intent antparkinson drug school/pub admin area	U4032
Aurum only		[x]pois/exp ?intent hallucinogenin sport/athletic area		1		1	U406300	421051000006116	.	[x]pois/exp ?intent hallucinogenin sport/athletic area	U4063
Aurum only		[x]intent self harm by crash motor vehicl occ sprt/athl area				1	U2D3.00	392361000006110	.	[x]intent self harm by crash motor vehicl occ sprt/athl area	U2D3
Aurum only		[x]intent self harm by oth specif means occ trad/servce area				1	U2y5.00	392841000006117	.	[x]intent self harm by oth specif means occ trad/servce area	U2y5
Aurum only		[x]intent self poison other gas/vapour at res institut				1	U20B100	393761000006118	.	[x]intent self poison other gas/vapour at res institut	U20B1
Aurum only		attempt suicide - hanging				1	TK30.99	902601000006110	.	attempt suicide - hanging	TK30-99
Aurum only		injury from deliberate self harm				1		971271000006116	.	injury from deliberate self harm	TRIQQIN7
Aurum only		spiperone poisoning		1		1	SL92100	324277011	.	spiperone poisoning	SL921
Aurum only		[x]intent self harm by blunt object occ indust/constr area				1	U2A6.00	392291000006113	.	[x]intent self harm by blunt object occ indust/constr area	U2A6
Aurum only		suicide and self inflicted injury by butabarbitone			1	1	TK01200	331524013	.	suicide and self inflicted injury by butabarbitone	TK012
Aurum only		[x]intent self poison antiepileptic at res institut				1	U201100	393611000006112	.	[x]intent self poison antiepileptic at res institut	U2011
Aurum only		[x]intent self harm by drowning/submersion occurrn on farm				1	U227.00	392461000006116	.	[x]intent self harm by drowning/submersion occurrn on farm	U227
Aurum only		[x]intent self pois psychotropic drug in street/highway				1	U204400	393531000006117	.	[x]intent self pois psychotropic drug in street/highway	U2044
Aurum only		[x]int self harm crash motor vehicl occ sch/ins/pub adm area				1	U2D2.00	391191000006112	.	[x]int self harm crash motor vehicl occ sch/ins/pub adm area	U2D2
Aurum only		[x]intent self poison/exposure to antiparkinson drug				1	U203.00	393881000006118	.	[x]intent self poison/exposure to antiparkinson drug	U203
Aurum only		[x]pois/expos ?intent to hallucinogen at res institut		1		1	U406100	421861000006114	.	[x]pois/expos ?intent to hallucinogen at res institut	U4061
Aurum only		[x]int self poison/exposure to other gas/vapour on farm				1	U20B700	392111000006114	.	[x]int self poison/exposure to other gas/vapour on farm	U20B7
Aurum only		[x]intent self poison oth autonomic drug at res institut				1	U207100	393721000006112	.	[x]intent self poison oth autonomic drug at res institut	U2071
Aurum only		[x]poison/exposure ?intent, to nonopioid analgesic at home		1		1	U400000	422221000006110	.	[x]poison/exposure ?intent, to nonopioid analgesic at home	U4000
Aurum only		[x]pois/expos ?intent to nonopioid analgesic at res institut		1		1	U400100	421901000006119	.	[x]pois/expos ?intent to nonopioid analgesic at res institut	U4001
Aurum only		[x]int self pois oth/unsp drug/medic indust/construct area				1	U208600	391441000006113	.	[x]int self pois oth/unsp drug/medic indust/construct area	U2086
Aurum only		[x]int self poison/exposure to antiparkinson drug at home				1	U203000	391981000006112	.	[x]int self poison/exposure to antiparkinson drug at home	U2030
Aurum only		[x]hang strangl+suffoc undet intent sch oth ins/pub adm area		1		1	U412.00	388631000006114	.	[x]hang strangl+suffoc undet intent sch oth ins/pub adm area	U412
Aurum only		[x]pois/expos ?intent to antiepileptic at res institut		1		1	U401100	421811000006111	.	[x]pois/expos ?intent to antiepileptic at res institut	U4011
Aurum only		longstanding self-harm behaviour problems				1		1821301000006114	.	longstanding self-harm behaviour problems	JHCLO8
Aurum only		[x]intentional self harm by blunt object occurrence on farm				1	U2A7.00	394131000006111	.	[x]intentional self harm by blunt object occurrence on farm	U2A7
Aurum only		[x]pois/expos ?intent oth/unsp drug/medic in street/highway		1		1	U408400	421691000006117	.	[x]pois/expos ?intent oth/unsp drug/medic in street/highway	U4084
Aurum only		[x]pois/expos ?intent to psychotropic drug unspecif place		1		1	U404z00	422011000006114	.	[x]pois/expos ?intent to psychotropic drug unspecif place	U404z
Aurum only		[x]int self pois alcohol indust/construct area				1	U209600	391351000006115	.	[x]int self pois alcohol indust/construct area	U2096
Aurum only		[x]intent self harm by sharp object occ trade/service area				1	U295.00	392911000006111	.	[x]intent self harm by sharp object occ trade/service area	U295
Aurum only		[x]hangng strangult+suffocat undet intent indust/constr area		1		1	U416.00	388701000006113	.	[x]hangng strangult+suffocat undet intent indust/constr area	U416
Aurum only		[x]intent self harm by handgun disch occ indust/constr area				1	U236.00	392581000006113	.	[x]intent self harm by handgun disch occ indust/constr area	U236
Aurum only		[x]int self pois org solvent,halogen hydrocarb,indust area				1	U20A600	391421000006118	.	[x]int self pois org solvent,halogen hydrocarb,indust area	U20A6
Aurum only		suicide - suffocate			1	1	TK31.98	902611000006113	.	suicide - suffocate	TK31-98
Aurum only		[x]intent self pois other gas/vapour in street/highway				1	U20B400	393491000006117	.	[x]intent self pois other gas/vapour in street/highway	U20B4
Aurum only		[x]intent self poison hallucinogen at res institut				1	U206100	393661000006110	.	[x]intent self poison hallucinogen at res institut	U2061
Aurum only		[x]poison/exposure ?intent, to narcotic drug at home		1		1	U405000	422201000006117	.	[x]poison/exposure ?intent, to narcotic drug at home	U4050
Aurum only		[x]hangng strangult+suffoct undet intent occ oth specif plce		1		1	U41y.00	388721000006115	.	[x]hangng strangult+suffoct undet intent occ oth specif plce	U41y
Aurum only		[x]poison/exposure ?intent, to antiepileptic at home		1		1	U401000	422141000006112	.	[x]poison/exposure ?intent, to antiepileptic at home	U4010
Aurum only		[x]intent self poison oth/unsp drug/medicam res institut				1	U208100	393751000006115	.	[x]intent self poison oth/unsp drug/medicam res institut	U2081
Aurum only		[x]hangng strangulat+suffocat undet intent resident instit'n		1		1	U411.00	388671000006112	.	[x]hangng strangulat+suffocat undet intent resident instit'n	U411
Aurum only		[x]int self harm by steam hot vapor/obj sch/ins/pub adm area				1	U282.00	391151000006118	.	[x]int self harm by steam hot vapor/obj sch/ins/pub adm area	U282
Aurum only		[x]pois/exp ?intent pesticide school/pub admin area		1		1	U40C200	421311000006115	.	[x]pois/exp ?intent pesticide school/pub admin area	U40C2
Aurum only		[x]pois/exp ?intent unspecif chemical in sport/athletic area		1		1	U40y300	421501000006111	.	[x]pois/exp ?intent unspecif chemical in sport/athletic area	U40y3
Aurum only		[x]intent self harm by steam hot vapour/obj occ resid instit				1	U281.00	393021000006110	.	[x]intent self harm by steam hot vapour/obj occ resid instit	U281
Aurum only		[x]intention self harm by blunt object occ oth specif place				1	U2Ay.00	393981000006113	.	[x]intention self harm by blunt object occ oth specif place	U2Ay
Aurum only		[x]intention self harm by explosive material occurrn farm				1	U267.00	394021000006112	.	[x]intention self harm by explosive material occurrn farm	U267
GOLD only	1		[x]fall jump/push frm high plce undt intnt occ unspecif plce				U4Bz.00		100372				[X]Fall jump/push frm high plce undt intnt occ unspecif plce
GOLD only	1		deliberate self-harm			1	ZX1..13		10057				Deliberate self-harm
Aurum and Gold	1	[x]int self harm by jump from high place occ oth specif plce	[x]int self harm by jump from high place occ oth specif plce			1	U2By.00	391131000006113	100635	[x]int self harm by jump from high place occ oth specif plce	U2By		[X]Int self harm by jump from high place occ oth specif plce
Aurum and Gold	1	suicide and selfinflicted injury by firearms/explosives nos	suicide and selfinflicted injury by firearms/explosives nos		1	1	TK5z.00	119971000006117	101056	suicide and selfinflicted injury by firearms/explosives nos	TK5z		Suicide and selfinflicted injury by firearms/explosives NOS
Aurum and Gold	1	[x]intent self pois nonopioid analgesic in street/highway	[x]intent self pois nonopioid analgesic in street/highway			1	U200400	393421000006119	101481	[x]intent self pois nonopioid analgesic in street/highway	U2004		[X]Intent self pois nonopioid analgesic in street/highway
Aurum and Gold	1	suicide and selfinflicted injury by crashing of aircraft	suicide and selfinflicted injury by crashing of aircraft		1	1	TKx6.00	119881000006114	101906	suicide and selfinflicted injury by crashing of aircraft	TKx6		Suicide and selfinflicted injury by crashing of aircraft
Aurum and Gold	1	[x]intent self harm crash motor vehic occ indust/constr area	[x]intent self harm crash motor vehic occ indust/constr area			1	U2D6.00	393111000006115	101971	[x]intent self harm crash motor vehic occ indust/constr area	U2D6		[X]Intent self harm crash motor vehic occ indust/constr area
Aurum and Gold		[x]poison/exposure ?intent, to pesticide at home	[x]poison/exposure ?intent, to pesticide at home	1		1	U40C000	422301000006113	102063	[x]poison/exposure ?intent, to pesticide at home	U40C0
Aurum and Gold		[x]int self poison/exposure to hallucinogen at home	[x]int self poison/exposure to hallucinogen at home			1	U206000	392001000006112	102479	[x]int self poison/exposure to hallucinogen at home	U2060
Aurum and Gold		[x]poison/exposure ?intent, to unspecif chemical at home	[x]poison/exposure ?intent, to unspecif chemical at home	1		1	U40y000	422361000006114	102731	[x]poison/exposure ?intent, to unspecif chemical at home	U40y0
Aurum and Gold	1	[x]intent self harm by drowning/submersion occurrn at home	[x]intent self harm by drowning/submersion occurrn at home			1	U220.00	392451000006118	102790	[x]intent self harm by drowning/submersion occurrn at home	U220		[X]Intent self harm by drowning/submersion occurrn at home
Aurum and Gold		[x]pois/exp ?intent to unspecif chemical other spec place	[x]pois/exp ?intent to unspecif chemical other spec place	1		1	U40yy00	421491000006115	102975	[x]pois/exp ?intent to unspecif chemical other spec place	U40yy
Aurum and Gold		suspected drug overdose	suspected drug overdose	1		1	1JP..00	1793911000000112	103643	suspected drug overdose	1JP
Aurum and Gold	1	[x]intent self harm by hang strangl/suffc indust/constr area	[x]intent self harm by hang strangl/suffc indust/constr area			1	U216.00	392621000006113	104233	[x]intent self harm by hang strangl/suffc indust/constr area	U216		[X]Intent self harm by hang strangl/suffc indust/constr area
Aurum and Gold	1	[x]intent self poison/exposure to alcohol	[x]intent self poison/exposure to alcohol			1	U209.00	393861000006111	10463	[x]intent self poison/exposure to alcohol	U209		[X]Intent self poison/exposure to alcohol
GOLD only	1		self-harm			1	ZX...00		10464				Self-harm
Aurum and Gold		suicide + selfinflicted poisoning by other gases and vapours	suicide + selfinflicted poisoning by other gases and vapours		1	1	TK2y.00	119731000006117	104834	suicide + selfinflicted poisoning by other gases and vapours	TK2y
Aurum and Gold		fluphenazine poisoning	fluphenazine poisoning	1		1	SL91100	1235645013	105096	fluphenazine poisoning	SL911
Aurum and Gold		antipyretic poisoning, nec	antipyretic poisoning, nec	1		1	SL5y200	456815019	105551	antipyretic poisoning, nec	SL5y2
Aurum and Gold		[x]intent self harm oth specif means occ indust/constr area	[x]intent self harm oth specif means occ indust/constr area			1	U2y6.00	393161000006117	105584	[x]intent self harm oth specif means occ indust/constr area	U2y6
Aurum and Gold		[x]int self pois nonopioid analgesic indust/construct area	[x]int self pois nonopioid analgesic indust/construct area			1	U200600	391391000006114	106028	[x]int self pois nonopioid analgesic indust/construct area	U2006
Aurum and Gold		suicide and self inflicted injury by barbiturates	suicide and self inflicted injury by barbiturates		1	1	TK01z00	331528011	106178	suicide and self inflicted injury by barbiturates	TK01z
Aurum and Gold		suicide + selfinflicted inj-jump/lie before moving obj nos	suicide + selfinflicted inj-jump/lie before moving obj nos		1	1	TKx0z00	119521000006112	106180	suicide + selfinflicted inj-jump/lie before moving obj nos	TKx0z
Aurum and Gold	1	poisoning - self-inflicted	poisoning - self-inflicted			1	TK...13	220641000006117	10644	poisoning - self-inflicted	TK-3		Poisoning - self-inflicted
Aurum and Gold		[x]intent self harm by crash motor vehic occ unspecif place	[x]intent self harm by crash motor vehic occ unspecif place			1	U2Dz.00	392341000006111	106714	[x]intent self harm by crash motor vehic occ unspecif place	U2Dz
Aurum and Gold		[x]pois/exp ?intent to other gas/vapour other spec place	[x]pois/exp ?intent to other gas/vapour other spec place	1		1	U40By00	421451000006114	106964	[x]pois/exp ?intent to other gas/vapour other spec place	U40By
Aurum and Gold		[x]intent self harm oth specif means occ oth specif place	[x]intent self harm oth specif means occ oth specif place			1	U2yy.00	393171000006112	107121	[x]intent self harm oth specif means occ oth specif place	U2yy
Aurum and Gold	1	[x]self inflicted injury	[x]self inflicted injury			1	U2...11	425851000006114	10717	[x]self inflicted injury	U2-1		[X]Self inflicted injury
Aurum and Gold		suicide and selfinflicted injury by military firearms	suicide and selfinflicted injury by military firearms		1	1	TK53.00	120021000006116	108187	suicide and selfinflicted injury by military firearms	TK53
Aurum and Gold		injury ?accidental, by cutting instrument	injury ?accidental, by cutting instrument	1		1	TN60.00	776861000006112	10843	injury ?accidental, by cutting instrument	TN60
Aurum and Gold		[x]intentional self harm by blunt object occ unspecif place	[x]intentional self harm by blunt object occ unspecif place			1	U2Az.00	394111000006117	108499	[x]intentional self harm by blunt object occ unspecif place	U2Az
Aurum and Gold		[x]poisoning by other opioids	[x]poisoning by other opioids	1		1	SyuFB00	325564014	108575	[x]poisoning by other opioids	SyuFB
Aurum and Gold		h/o: attempted suicide	h/o: attempted suicide			1	146A.00	251636018	10884	h/o: attempted suicide	146A
Aurum and Gold		poisoning by drug and biological substances	poisoning by drug and biological substances	1		1	SL...16	220681000006111	10886	poisoning by drug and biological substances	SL-6
Aurum and Gold		[x]intent self harm by sharp object occ indust/constr area	[x]intent self harm by sharp object occ indust/constr area			1	U296.00	392881000006111	109625	[x]intent self harm by sharp object occ indust/constr area	U296
Aurum and Gold	1	self inflicted lacerations to wrist	self inflicted lacerations to wrist			1	TK60100	331566014	11122	self inflicted lacerations to wrist	TK601		Self inflicted lacerations to wrist
Aurum and Gold	1	overdose of biological substance	overdose of biological substance	1		1	SL...14	253981000006114	11708	overdose of biological substance	SL-4		Overdose of biological substance
Aurum and Gold		drug, medicament or biological substance poisoning nos	drug, medicament or biological substance poisoning nos	1		1	SLz..00	324464017	11910	drug, medicament or biological substance poisoning nos	SLz
GOLD only	1		cutting self			1	ZX13.00		12333				Cutting self
Aurum and Gold	1	suicide and selfinflicted injury by hanging	suicide and selfinflicted injury by hanging		1	1	TK30.00	119991000006116	13557	suicide and selfinflicted injury by hanging	TK30		Suicide and selfinflicted injury by hanging
Aurum and Gold		h/o: repeated overdose	h/o: repeated overdose			1	14K0.00	1484900017	13568	h/o: repeated overdose	14K0
Aurum and Gold	1	suicide + selfinflicted poisoning by analgesic/antipyretic	suicide + selfinflicted poisoning by analgesic/antipyretic		1	1	TK00.00	119591000006114	14853	suicide + selfinflicted poisoning by analgesic/antipyretic	TK00		Suicide + selfinflicted poisoning by analgesic/antipyretic
Aurum and Gold	1	suicide and selfinflicted injury by cutting	suicide and selfinflicted injury by cutting		1	1	TK60.00	119891000006112	15177	suicide and selfinflicted injury by cutting	TK60		Suicide and selfinflicted injury by cutting
Aurum and Gold		barbiturate poisoning	barbiturate poisoning	1		1	SL70.00	493758014	15279	barbiturate poisoning	SL70
Aurum and Gold		aspirin poisoning	aspirin poisoning	1		1	SL51000	502133011	15978	aspirin poisoning	SL510
Aurum and Gold	1	suicide + selfinflicted poisoning by barbiturates	suicide + selfinflicted poisoning by barbiturates		1	1	TK01.00	119611000006115	16485	suicide + selfinflicted poisoning by barbiturates	TK01		Suicide + selfinflicted poisoning by barbiturates
Aurum and Gold		h/o: poisoning	h/o: poisoning			1	14K..00	251822013	16620	h/o: poisoning	14K
Aurum and Gold		ibuprofen poisoning	ibuprofen poisoning	1		1	SL54200	324192019	16821	ibuprofen poisoning	SL542
Aurum and Gold	1	[x]deliberate drug poisoning	[x]deliberate drug poisoning			1	U30..11	376411000006112	16907	[x]deliberate drug poisoning	U30-1		[X]Deliberate drug poisoning
Aurum and Gold	1	[x]intentional self-harm	[x]intentional self-harm			1	U2...00	404287016	17046	[x]intentional self-harm	U2		[X]Intentional self-harm
Aurum and Gold	1	overdose of drug	overdose of drug	1		1	SL...15	222681000000117	171	overdose of drug	SL-5		Overdose of drug
Aurum and Gold	1	[x]attempted suicide	[x]attempted suicide			1	U2...14	366461000006115	17378	[x]attempted suicide	U2-4		[X]Attempted suicide
Aurum and Gold		paracetamol poisoning	paracetamol poisoning	1		1	SL52100	1233245016	17661	paracetamol poisoning	SL521
Aurum and Gold	1	[x]overdose - paracetamol	[x]overdose - paracetamol			1	U200.11	417801000006114	18379	[x]overdose - paracetamol	U200-1		[X]Overdose - paracetamol
GOLD only	1		cutting own wrists			1	ZX13100		18805				Cutting own wrists
GOLD only	1		self-scalding				ZX1I.00		18983				Self-scalding
Aurum and Gold		anaesthetic poisoning	anaesthetic poisoning	1		1	SL8..11	222711000000118	20545	anaesthetic poisoning	SL8-1
Aurum and Gold	1	[x]injury - self-inflicted	[x]injury - self-inflicted			1	U2...12	390531000006111	20625	[x]injury - self-inflicted	U2-2		[X]Injury - self-inflicted
Aurum and Gold	1	[x]intent self poison nonopioid analgesic unspecif place	[x]intent self poison nonopioid analgesic unspecif place			1	U200z00	393711000006116	20650	[x]intent self poison nonopioid analgesic unspecif place	U200z		[X]Intent self poison nonopioid analgesic unspecif place
Aurum and Gold	1	suicide and self harm	suicide and self harm		1	1	TK...14	404266014	21027	suicide and self harm	TK-4		Suicide and self harm
Aurum and Gold	1	suicide and selfinflicted injury	suicide and selfinflicted injury		1	1	TK...00	404265013	21029	suicide and selfinflicted injury	TK		Suicide and selfinflicted injury
Aurum and Gold	1	[x]intent self poison/exposure to nonopioid analgesic	[x]intent self poison/exposure to nonopioid analgesic			1	U200.00	393911000006118	21211	[x]intent self poison/exposure to nonopioid analgesic	U200		[X]Intent self poison/exposure to nonopioid analgesic
Aurum and Gold		[v]personal history of self-harm	[v]personal history of self-harm			1	ZV1B200	460423017	22107	[v]personal history of self-harm	ZV1B2
Aurum and Gold	1	suicide + selfinflicted poisoning by other drugs/medicines	suicide + selfinflicted poisoning by other drugs/medicines		1	1	TK04.00	119711000006111	22199	suicide + selfinflicted poisoning by other drugs/medicines	TK04		Suicide + selfinflicted poisoning by other drugs/medicines
GOLD only	1		biting self				ZX11.00		22281				Biting self
Aurum and Gold	1	suicide + selfinflicted injury by hang/strangulate/suffocate	suicide + selfinflicted injury by hang/strangulate/suffocate		1	1	TK3..00	119531000006110	23080	suicide + selfinflicted injury by hang/strangulate/suffocate	TK3		Suicide + selfinflicted injury by hang/strangulate/suffocate
Aurum and Gold		sedative and hypnotic drug poisoning nos	sedative and hypnotic drug poisoning nos	1		1	SL7z.00	403069016	23367	sedative and hypnotic drug poisoning nos	SL7z
Aurum and Gold	1	suicide and selfinflicted injury by jumping from high place	suicide and selfinflicted injury by jumping from high place		1	1	TK7..00	120011000006112	23753	suicide and selfinflicted injury by jumping from high place	TK7		Suicide and selfinflicted injury by jumping from high place
Aurum and Gold		[x]poisoning/expos to noxious substance,undetermined intent	[x]poisoning/expos to noxious substance,undetermined intent	1		1	U40..00	422791000006119	23823	[x]poisoning/expos to noxious substance,undetermined intent	U40
Aurum and Gold		imipramine poisoning	imipramine poisoning	1		1	SL90100	1232673016	23979	imipramine poisoning	SL901
Aurum and Gold		salicylate poisoning	salicylate poisoning	1		1	SL51.00	502132018	23982	salicylate poisoning	SL51
Aurum and Gold	1	[x]self poisoning from glue solvent	[x]self poisoning from glue solvent			1	U20A.11	334743014	24086	[x]self poisoning from glue solvent	U20A-1		[X]Self poisoning from glue solvent
Aurum and Gold	1	[x]intentional self harm by smoke, fire and flames	[x]intentional self harm by smoke, fire and flames			1	U27..00	334864016	24461	[x]intentional self harm by smoke, fire and flames	U27		[X]Intentional self harm by smoke; fire and flames
Aurum and Gold	1	[x]self carbon monoxide poisoning	[x]self carbon monoxide poisoning			1	U20B.11	425831000006119	24463	[x]self carbon monoxide poisoning	U20B-1		[X]Self carbon monoxide poisoning
Aurum and Gold	1	suicide + selfinflicted poisoning by drug or medicine nos	suicide + selfinflicted poisoning by drug or medicine nos		1	1	TK05.00	119641000006116	2557	suicide + selfinflicted poisoning by drug or medicine nos	TK05		Suicide + selfinflicted poisoning by drug or medicine NOS
GOLD only	1		hitting self				ZX19.00		25854				Hitting self
GOLD only	1		scratches self				ZX1G.00		25859				Scratches self
Aurum and Gold	1	[x]intentional self harm by sharp object	[x]intentional self harm by sharp object			1	U29..00	334886015	26465	[x]intentional self harm by sharp object	U29		[X]Intentional self harm by sharp object
Aurum and Gold	1	suicide and selfinflicted injury by stabbing	suicide and selfinflicted injury by stabbing		1	1	TK61.00	120091000006119	27470	suicide and selfinflicted injury by stabbing	TK61		Suicide and selfinflicted injury by stabbing
Aurum and Gold	1	suicide + selfinflicted poisoning tranquilliser/psychotropic	suicide + selfinflicted poisoning tranquilliser/psychotropic		1	1	TK03.00	119761000006114	27522	suicide + selfinflicted poisoning tranquilliser/psychotropic	TK03		Suicide + selfinflicted poisoning tranquilliser/psychotropic
Aurum and Gold	1	[x]intentional self poisoning/exposure to noxious substances	[x]intentional self poisoning/exposure to noxious substances			1	U20..00	394301000006117	27713	[x]intentional self poisoning/exposure to noxious substances	U20		[X]Intentional self poisoning/exposure to noxious substances
Aurum and Gold		[x]poisoning/exposure, ? intent, to unspecif chemical	[x]poisoning/exposure, ? intent, to unspecif chemical	1		1	U40y.00	422911000006110	27812	[x]poisoning/exposure, ? intent, to unspecif chemical	U40y
Aurum and Gold	1	suicide + selfinflicted poisoning by corrosive/caustic subst	suicide + selfinflicted poisoning by corrosive/caustic subst		1	1	TK07.00	119621000006111	28080	suicide + selfinflicted poisoning by corrosive/caustic subst	TK07		Suicide + selfinflicted poisoning by corrosive/caustic subst
Aurum and Gold	1	suicide and selfinflicted injury by shotgun	suicide and selfinflicted injury by shotgun		1	1	TK51.00	120081000006117	28115	suicide and selfinflicted injury by shotgun	TK51		Suicide and selfinflicted injury by shotgun
Aurum and Gold		prochlorperazine poisoning	prochlorperazine poisoning	1		1	SL91200	1219688018	28164	prochlorperazine poisoning	SL912
GOLD only	1		[x]other+unspecified firearm discharge undetermined intent				U45..00		28531				[X]Other+unspecified firearm discharge undetermined intent
GOLD only	1		[x]self mutilation			1	ZX1LD00		28680				[X]Self mutilation
GOLD only			self-abusive behaviour			1	ZX1..14		28683
GOLD only	1		hanging self				ZX18.00		28694				Hanging self
Aurum and Gold		sleeping drug poisoning	sleeping drug poisoning	1		1	SL7z.11	136641000006119	29288	sleeping drug poisoning	SL7z-1
Aurum and Gold		phenobarbital poisoning	phenobarbital poisoning	1		1	SL70400	2478788019	29812	phenobarbital poisoning	SL704
Aurum and Gold	1	[x]overdose - aspirin	[x]overdose - aspirin			1	U200.13	417721000006111	29861	[x]overdose - aspirin	U200-3		[X]Overdose - aspirin
Aurum and Gold		[x]poisoning/exposure, ? intent, to alcohol	[x]poisoning/exposure, ? intent, to alcohol	1		1	U409.00	422801000006118	30036	[x]poisoning/exposure, ? intent, to alcohol	U409
Aurum and Gold	1	[x]intentional self harm by sharp object occurrence at home	[x]intentional self harm by sharp object occurrence at home			1	U290.00	394221000006115	30074	[x]intentional self harm by sharp object occurrence at home	U290		[X]Intentional self harm by sharp object occurrence at home
Aurum and Gold		injury ?accidental, hanging, strangulation and suffocation	injury ?accidental, hanging, strangulation and suffocation	1		1	TN3..00	776371000006110	30286	injury ?accidental, hanging, strangulation and suffocation	TN3
Aurum and Gold	1	suicide + selfinflicted poisoning by solid/liquid substances	suicide + selfinflicted poisoning by solid/liquid substances		1	1	TK0..00	119751000006112	30292	suicide + selfinflicted poisoning by solid/liquid substances	TK0		Suicide + selfinflicted poisoning by solid/liquid substances
Aurum and Gold	1	[x]intent self harm by hanging strangulation / suffocation	[x]intent self harm by hanging strangulation / suffocation			1	U21..00	392671000006114	30360	[x]intent self harm by hanging strangulation / suffocation	U21		[X]Intent self harm by hanging strangulation / suffocation
GOLD only	1		self-strangulation			1	ZX1H100		30370				Self-strangulation
Aurum and Gold		amitriptyline poisoning	amitriptyline poisoning	1		1	SL90000	1234284018	31558	amitriptyline poisoning	SL900
Aurum and Gold	1	suicide and selfinflicted injury by drowning	suicide and selfinflicted injury by drowning		1	1	TK4..00	331555019	31854	suicide and selfinflicted injury by drowning	TK4		Suicide and selfinflicted injury by drowning
GOLD only	1		self-mutilation			1	ZX1L.00		32267				Self-mutilation
Aurum and Gold		naproxen poisoning	naproxen poisoning	1		1	SL54300	324193012	32457	naproxen poisoning	SL543
Aurum and Gold	1	attempted suicide	attempted suicide			1	TK...15	498561000006113	3246	attempted suicide	TK-5		Attempted suicide
GOLD only			self-destructive behaviour			1	ZX1..11		32626
Aurum and Gold		opiate poisoning	opiate poisoning	1		1	SL50.12	19399016	32760	opiate poisoning	SL50-2
Aurum and Gold	1	suicide + selfinflicted poisoning by oth sedatives/hypnotics	suicide + selfinflicted poisoning by oth sedatives/hypnotics		1	1	TK02.00	119701000006113	33596	suicide + selfinflicted poisoning by oth sedatives/hypnotics	TK02		Suicide + selfinflicted poisoning by oth sedatives/hypnotics
Aurum and Gold	1	para-suicide	para-suicide			1	TK...17	250291000006113	3406	para-suicide	TK-7		Para-suicide
Aurum and Gold	1	[x]intentional self harm by unspecified means	[x]intentional self harm by unspecified means			1	U2z..00	334956014	34156	[x]intentional self harm by unspecified means	U2z		[X]Intentional self harm by unspecified means
Aurum and Gold	1	injury - self-inflicted	injury - self-inflicted			1	TK...12	413175018	3423	injury - self-inflicted	TK-2		Injury - self-inflicted
Aurum and Gold	1	[x]overdose - amitriptyline	[x]overdose - amitriptyline			1	U204.12	334670012	34703	[x]overdose - amitriptyline	U204-2		[X]Overdose - amitriptyline
GOLD only	1		self-mutilation of hands			1	ZX1L100		35123				Self-mutilation of hands
GOLD only	1		self-injurious behaviour			1	ZX1..00		35247				Self-injurious behaviour
GOLD only			removing own nails			1	ZX1LA00		35438
Aurum and Gold	1	[x]intent self harm by crash motor vehicl occ street/highway	[x]intent self harm by crash motor vehicl occ street/highway			1	U2D4.00	392371000006115	35868	[x]intent self harm by crash motor vehicl occ street/highway	U2D4		[X]Intent self harm by crash motor vehicl occ street/highway
Aurum and Gold	1	[x]int self poison/exposure to other/unspec drug/medicament	[x]int self poison/exposure to other/unspec drug/medicament			1	U208.00	392121000006118	35879	[x]int self poison/exposure to other/unspec drug/medicament	U208		[X]Int self poison/exposure to other/unspec drug/medicament
Aurum and Gold	1	suicide and selfinflicted injury by scald	suicide and selfinflicted injury by scald		1	1	TKx2.00	120071000006115	36084	suicide and selfinflicted injury by scald	TKx2		Suicide and selfinflicted injury by scald
Aurum and Gold		maoi - monoamine oxidase inhibitor poisoning	maoi - monoamine oxidase inhibitor poisoning	1		1	SL90211	1235776014	36140	maoi - monoamine oxidase inhibitor poisoning	SL902-1
GOLD only	1		[x]falling jumping/pushed from high place undeterm intent				U4B..00		36197				[X]Falling jumping/pushed from high place undeterm intent
Aurum and Gold	1	suicide and selfinflicted injury by cutting and stabbing	suicide and selfinflicted injury by cutting and stabbing		1	1	TK6..00	119901000006111	36255	suicide and selfinflicted injury by cutting and stabbing	TK6		Suicide and selfinflicted injury by cutting and stabbing
Aurum and Gold	1	[x]intent self poison/exposure to psychotropic drug	[x]intent self poison/exposure to psychotropic drug			1	U204.00	393951000006117	36398	[x]intent self poison/exposure to psychotropic drug	U204		[X]Intent self poison/exposure to psychotropic drug
GOLD only	1		cuts self			1	ZX13.11		36863				Cuts self
Aurum and Gold		morphine poisoning	morphine poisoning	1		1	SL50500	1230527016	37056	morphine poisoning	SL505
GOLD only	1		burning self				ZX12.00		37874				Burning self
Aurum and Gold	1	[x]intent self harm by smoke fire/flames occ unspecif place	[x]intent self harm by smoke fire/flames occ unspecif place			1	U27z.00	392991000006118	38008	[x]intent self harm by smoke fire/flames occ unspecif place	U27z		[X]Intent self harm by smoke fire/flames occ unspecif place
Aurum and Gold	1	[x]int self poison other gas/vapour school/pub admin area	[x]int self poison other gas/vapour school/pub admin area			1	U20B200	391811000006112	38749	[x]int self poison other gas/vapour school/pub admin area	U20B2		[X]Int self poison other gas/vapour school/pub admin area
Aurum and Gold	1	[x]intentional self harm by other specified means	[x]intentional self harm by other specified means			1	U2y..00	334943019	38760	[x]intentional self harm by other specified means	U2y		[X]Intentional self harm by other specified means
GOLD only			cutting own throat			1	ZX13200		39077
Aurum and Gold		propranolol poisoning	propranolol poisoning	1		1	SLC0200	1231143010	39814	propranolol poisoning	SLC02
Aurum and Gold	1	[x]suicide	[x]suicide		1	1	U2...13	428251000006115	3985	[x]suicide	U2-3		[X]Suicide
Aurum and Gold	1	[x]hanging strangulation + suffocation undetermined intent	[x]hanging strangulation + suffocation undetermined intent	1		1	U41..00	388661000006117	40284	[x]hanging strangulation + suffocation undetermined intent	U41		[X]Hanging strangulation + suffocation undetermined intent
Aurum and Gold		[v]personal history of poisoning	[v]personal history of poisoning			1	ZV15600	460336018	40665	[v]personal history of poisoning	ZV156
Aurum and Gold	1	suicide and selfinflicted injury nos	suicide and selfinflicted injury nos		1	1	TKz..00	331589018	41241	suicide and selfinflicted injury nos	TKz		Suicide and selfinflicted injury NOS
GOLD only	1		jumping from height				ZX1B.00		41384				Jumping from height
Aurum and Gold	1	[x]intentional self harm by drowning and submersion	[x]intentional self harm by drowning and submersion			1	U22..00	334805018	41400	[x]intentional self harm by drowning and submersion	U22		[X]Intentional self harm by drowning and submersion
Aurum and Gold		[x]int self poison/exposure to alcohol at home	[x]int self poison/exposure to alcohol at home			1	U209000	391941000006118	41638	[x]int self poison/exposure to alcohol at home	U2090
Aurum and Gold		analgesic poisoning, nec	analgesic poisoning, nec	1		1	SL5y100	456814015	41727	analgesic poisoning, nec	SL5y1
Aurum and Gold	1	[x]intent self poison unspecif chemical unspecif place	[x]intent self poison unspecif chemical unspecif place			1	U20yz00	393851000006114	42086	[x]intent self poison unspecif chemical unspecif place	U20yz		[X]Intent self poison unspecif chemical unspecif place
Aurum and Gold	1	[x]intent self harm by jumping / lying before moving object	[x]intent self harm by jumping / lying before moving object			1	U2C..00	392781000006118	42097	[x]intent self harm by jumping / lying before moving object	U2C		[X]Intent self harm by jumping / lying before moving object
Aurum and Gold	1	[x]intentional self harm by unspecif means occurrn at home	[x]intentional self harm by unspecif means occurrn at home			1	U2z0.00	394261000006114	42103	[x]intentional self harm by unspecif means occurrn at home	U2z0		[X]Intentional self harm by unspecif means occurrn at home
Aurum and Gold	1	[x]intentional self poison organ solvent,halogen hydrocarb	[x]intentional self poison organ solvent,halogen hydrocarb			1	U20A.00	394291000006118	42418	[x]intentional self poison organ solvent,halogen hydrocarb	U20A		[X]Intentional self poison organ solvent;halogen hydrocarb
Aurum and Gold		poisoning by temazepam	poisoning by temazepam	1		1	SL94600	361953013	42433	poisoning by temazepam	SL946
Aurum and Gold	1	late effects of selfinflicted injury	late effects of selfinflicted injury			1	TKy..00	750041000006116	42464	late effects of selfinflicted injury	TKy		Late effects of selfinflicted injury
Aurum and Gold	1	[x]intent self harm by hangng strangul/suffoct unspecif plce	[x]intent self harm by hangng strangul/suffoct unspecif plce			1	U21z.00	392691000006110	42471	[x]intent self harm by hangng strangul/suffoct unspecif plce	U21z		[X]Intent self harm by hangng strangul/suffoct unspecif plce
Aurum and Gold		analgesic, antipyretic and antirheumatic drug poisoning	analgesic, antipyretic and antirheumatic drug poisoning	1		1	SL5..00	481411000006115	42930	analgesic, antipyretic and antirheumatic drug poisoning	SL5
Aurum and Gold	1	suicide+selfinflicted injury-jump from oth manmade structure	suicide+selfinflicted injury-jump from oth manmade structure		1	1	TK71.00	120181000006116	42937	suicide+selfinflicted injury-jump from oth manmade structure	TK71		Suicide+selfinflicted injury-jump from oth manmade structure
Aurum and Gold		[x]poisoning/exposure, ? intent, to pesticide	[x]poisoning/exposure, ? intent, to pesticide	1		1	U40C.00	422881000006110	43382	[x]poisoning/exposure, ? intent, to pesticide	U40C
Aurum and Gold		beta blocker poisoning	beta blocker poisoning	1		1	SLC0400	510051000006112	44223	beta blocker poisoning	SLC04
Aurum and Gold	1	antidepressant poisoning	antidepressant poisoning	1		1	SL90.00	487501000006110	44447	antidepressant poisoning	SL90		Antidepressant poisoning
Aurum and Gold		analgesic, antipyretic or antirheumatic poisoning nos	analgesic, antipyretic or antirheumatic poisoning nos	1		1	SL5z.00	324203011	44493	analgesic, antipyretic or antirheumatic poisoning nos	SL5z
Aurum and Gold	1	[x]int self poison/exposure to psychotropic drug at home	[x]int self poison/exposure to psychotropic drug at home			1	U204000	392151000006110	44508	[x]int self poison/exposure to psychotropic drug at home	U2040		[X]Int self poison/exposure to psychotropic drug at home
Aurum and Gold	1	[x]int self poison/exposure to sedative hypnotic at home	[x]int self poison/exposure to sedative hypnotic at home			1	U202000	392171000006117	44530	[x]int self poison/exposure to sedative hypnotic at home	U2020		[X]Int self poison/exposure to sedative hypnotic at home
Aurum and Gold	1	[x]overdose - ibuprofen	[x]overdose - ibuprofen			1	U200.12	334616010	44886	[x]overdose - ibuprofen	U200-2		[X]Overdose - ibuprofen
GOLD only	1		jumping from building				ZX1B100		44965				Jumping from building
Aurum and Gold	1	[x]intent self harm by crash of motor vehicl occurrn at home	[x]intent self harm by crash of motor vehicl occurrn at home			1	U2D0.00	392381000006117	45166	[x]intent self harm by crash of motor vehicl occurrn at home	U2D0		[X]Intent self harm by crash of motor vehicl occurrn at home
Aurum and Gold		central nervous system stimulant poisoning	central nervous system stimulant poisoning	1		1	SLA..00	1232250018	45225	central nervous system stimulant poisoning	SLA
Aurum and Gold	1	[x]intent self harm by other/unspecified firearm discharge	[x]intent self harm by other/unspecified firearm discharge			1	U25..00	392861000006118	45709	[x]intent self harm by other/unspecified firearm discharge	U25		[X]Intent self harm by other/unspecified firearm discharge
Aurum and Gold	1	[x]intent self poison/exposure to narcotic drug	[x]intent self poison/exposure to narcotic drug			1	U205.00	393901000006116	45710	[x]intent self poison/exposure to narcotic drug	U205		[X]Intent self poison/exposure to narcotic drug
Aurum and Gold	1	[x]overdose - diazepam	[x]overdose - diazepam			1	U202.12	417751000006119	45748	[x]overdose - diazepam	U202-2		[X]Overdose - diazepam
Aurum and Gold	1	[x]sequel intentn self-harm assault+event of undeterm intent	[x]sequel intentn self-harm assault+event of undeterm intent	1		1	U72..00	426011000006110	45796	[x]sequel intentn self-harm assault+event of undeterm intent	U72		[X]Sequel intentn self-harm assault+event of undeterm intent
GOLD only			eating own flesh			1	ZX1LB00		45924
Aurum and Gold	1	anti-depressant poisoning nos	anti-depressant poisoning nos	1		1	SL90z00	486881000006117	46045	anti-depressant poisoning nos	SL90z		Anti-depressant poisoning NOS
GOLD only	1		drowning self				ZX15.00		46154				Drowning self
Aurum and Gold	1	[x]overdose - antidepressant	[x]overdose - antidepressant			1	U204.11	334669011	46280	[x]overdose - antidepressant	U204-1		[X]Overdose - antidepressant
Aurum and Gold	1	suicide and selfinflicted injury by burns or fire	suicide and selfinflicted injury by burns or fire		1	1	TKx1.00	119861000006116	46456	suicide and selfinflicted injury by burns or fire	TKx1		Suicide and selfinflicted injury by burns or fire
Aurum and Gold		injury ?accidental, by electrocution	injury ?accidental, by electrocution	1		1	TN84.00	776121000006112	46623	injury ?accidental, by electrocution	TN84
Aurum and Gold	1	[x]intentional self harm by jumping from a high place	[x]intentional self harm by jumping from a high place			1	U2B..00	334908015	46747	[x]intentional self harm by jumping from a high place	U2B		[X]Intentional self harm by jumping from a high place
GOLD only			stripping own skin			1	ZX1LC00		46855
GOLD only	1		honos item 2 - non-accidental self injury				ZRLfC12		46911				HoNOS item 2 - non-accidental self injury
GOLD only			extracting own teeth			1	ZX1L911		46929
Aurum and Gold		mefenamic acid poisoning	mefenamic acid poisoning	1		1	SL54400	430272015	47266	mefenamic acid poisoning	SL544
GOLD only	1		bites self				ZX11.11		47283				Bites self
Aurum and Gold		promazine poisoning	promazine poisoning	1		1	SL91300	1235226011	47396	promazine poisoning	SL913
Aurum and Gold	1	suicide and selfinflicted injury by other means	suicide and selfinflicted injury by other means		1	1	TKx..00	331574010	47501	suicide and selfinflicted injury by other means	TKx		Suicide and selfinflicted injury by other means
GOLD only	1		sib - self-injurious behaviour			1	ZX1..12		47623				SIB - Self-injurious behaviour
Aurum and Gold		autonomic nervous system drug poisoning	autonomic nervous system drug poisoning	1		1	SLB..00	1228003018	47793	autonomic nervous system drug poisoning	SLB
Aurum and Gold	1	[x]overdose - benzodiazepine	[x]overdose - benzodiazepine			1	U202.16	417741000006116	48324	[x]overdose - benzodiazepine	U202-6		[X]Overdose - benzodiazepine
GOLD only	1		stabbing self			1	ZX1N.00		48345				Stabbing self
Aurum and Gold	1	suicide + selfinflicted poisoning by motor veh exhaust gas	suicide + selfinflicted poisoning by motor veh exhaust gas		1	1	TK20.00	119691000006113	48871	suicide + selfinflicted poisoning by motor veh exhaust gas	TK20		Suicide + selfinflicted poisoning by motor veh exhaust gas
Aurum and Gold	1	[x]int self poison/exposure to nonopioid analgesic at home	[x]int self poison/exposure to nonopioid analgesic at home			1	U200000	392041000006114	48934	[x]int self poison/exposure to nonopioid analgesic at home	U2000		[X]Int self poison/exposure to nonopioid analgesic at home
Aurum and Gold	1	suicide and selfinflicted poisoning by other utility gas	suicide and selfinflicted poisoning by other utility gas		1	1	TK1y.00	331542015	49135	suicide and selfinflicted poisoning by other utility gas	TK1y		Suicide and selfinflicted poisoning by other utility gas
Aurum and Gold		phenothiazine poisoning	phenothiazine poisoning	1		1	SL91.00	231071000006112	49251	phenothiazine poisoning	SL91
Aurum and Gold	1	[x]overdose - barbiturate	[x]overdose - barbiturate			1	U202.17	417731000006114	49552	[x]overdose - barbiturate	U202-7		[X]Overdose - barbiturate
Aurum and Gold		psychotropic agent poisoning nos	psychotropic agent poisoning nos	1		1	SL9z.00	324301010	49557	psychotropic agent poisoning nos	SL9z
Aurum and Gold		other sedative and hypnotic poisoning	other sedative and hypnotic poisoning	1		1	SL7y.00	324235011	49558	other sedative and hypnotic poisoning	SL7y
GOLD only	1		self-electrocution			1	ZX1J.00		50482				Self-electrocution
Aurum and Gold		flurazepam poisoning	flurazepam poisoning	1		1	SL94200	486549011	50540	flurazepam poisoning	SL942
Aurum and Gold		mixed sedative poisoning nec	mixed sedative poisoning nec	1		1	SL76.00	324234010	50543	mixed sedative poisoning nec	SL76
GOLD only	1		slapping self				ZX19200		50601				Slapping self
Aurum and Gold		psychotropic agent poisoning	psychotropic agent poisoning	1		1	SL9..00	200051000006119	50621	psychotropic agent poisoning	SL9
Aurum and Gold		sedative and hypnotic drug poisoning	sedative and hypnotic drug poisoning	1		1	SL7..00	403068012	50661	sedative and hypnotic drug poisoning	SL7
Aurum and Gold		[x]poison/exposure, ?intent, to other/unspec drug/medicament	[x]poison/exposure, ?intent, to other/unspec drug/medicament	1		1	U408.00	422401000006116	50877	[x]poison/exposure, ?intent, to other/unspec drug/medicament	U408
GOLD only	1		throwing self onto floor				ZX1S.00		51192				Throwing self onto floor
Aurum and Gold	1	[x]intent self harm by rifle shotgun/larger firearm disch	[x]intent self harm by rifle shotgun/larger firearm disch			1	U24..00	392871000006113	51224	[x]intent self harm by rifle shotgun/larger firearm disch	U24		[X]Intent self harm by rifle shotgun/larger firearm disch
Aurum and Gold	1	[x]intent self poison/exposure to sedative hypnotic	[x]intent self poison/exposure to sedative hypnotic			1	U202.00	393961000006115	51292	[x]intent self poison/exposure to sedative hypnotic	U202		[X]Intent self poison/exposure to sedative hypnotic
Aurum and Gold	1	[x]intent self poison/exposure to other gas/vapour	[x]intent self poison/exposure to other gas/vapour			1	U20B.00	393931000006112	51309	[x]intent self poison/exposure to other gas/vapour	U20B		[X]Intent self poison/exposure to other gas/vapour
Aurum and Gold	1	suicide and selfinflicted poisoning by other carbon monoxide	suicide and selfinflicted poisoning by other carbon monoxide		1	1	TK21.00	331546017	51328	suicide and selfinflicted poisoning by other carbon monoxide	TK21		Suicide and selfinflicted poisoning by other carbon monoxide
Aurum and Gold	1	[x]int self poison/exposure to unspecif chemical at home	[x]int self poison/exposure to unspecif chemical at home			1	U20y000	392191000006116	51362	[x]int self poison/exposure to unspecif chemical at home	U20y0		[X]Int self poison/exposure to unspecif chemical at home
Aurum and Gold	1	[x]overdose - temazepam	[x]overdose - temazepam			1	U202.13	334644011	51381	[x]overdose - temazepam	U202-3		[X]Overdose - temazepam
Aurum and Gold		injury ?accidental, by stabbing instrument	injury ?accidental, by stabbing instrument	1		1	TN61.00	776291000006117	5140	injury ?accidental, by stabbing instrument	TN61
Aurum and Gold		central nervous system stimulant poisoning nos	central nervous system stimulant poisoning nos	1		1	SLAz.00	324306017	51443	central nervous system stimulant poisoning nos	SLAz
Aurum and Gold		sedative poisoning	sedative poisoning	1		1	SL7..12	152961000006113	51543	sedative poisoning	SL7-2
Aurum and Gold	1	suicide + selfinflicted injury by suffocation by plastic bag	suicide + selfinflicted injury by suffocation by plastic bag		1	1	TK31.00	119541000006117	51685	suicide + selfinflicted injury by suffocation by plastic bag	TK31		Suicide + selfinflicted injury by suffocation by plastic bag
Aurum and Gold	1	[x]self mutilation	[x]self mutilation			1	U2E..00	334942012	5242	[x]self mutilation	U2E		[X]Self mutilation
Aurum and Gold	1	suicide + selfinflicted poisoning by agricultural chemical	suicide + selfinflicted poisoning by agricultural chemical		1	1	TK06.00	119581000006111	52458	suicide + selfinflicted poisoning by agricultural chemical	TK06		Suicide + selfinflicted poisoning by agricultural chemical
Aurum and Gold	1	[x]int self poison/exposure to narcotic drug at home	[x]int self poison/exposure to narcotic drug at home			1	U205000	392021000006119	52712	[x]int self poison/exposure to narcotic drug at home	U2050		[X]Int self poison/exposure to narcotic drug at home
Aurum and Gold		analgesic poisoning	analgesic poisoning	1		1	SL5..11	222691000000115	52718	analgesic poisoning	SL5-1
Aurum and Gold		lorazepam poisoning	lorazepam poisoning	1		1	SL94300	1233253012	52754	lorazepam poisoning	SL943
Aurum and Gold	1	[x]intentional self harm by sharp object occ unspecif place	[x]intentional self harm by sharp object occ unspecif place			1	U29z.00	394211000006111	52778	[x]intentional self harm by sharp object occ unspecif place	U29z		[X]Intentional self harm by sharp object occ unspecif place
Aurum and Gold	1	[x]intent self harm by sharp object occ resident instit'n	[x]intent self harm by sharp object occ resident instit'n			1	U291.00	392891000006114	52881	[x]intent self harm by sharp object occ resident instit'n	U291		[X]Intent self harm by sharp object occ resident instit'n
Aurum and Gold	1	[x]overdose - nitrazepam	[x]overdose - nitrazepam			1	U202.15	334642010	52931	[x]overdose - nitrazepam	U202-5		[X]Overdose - nitrazepam
Aurum and Gold		diazepam poisoning	diazepam poisoning	1		1	SL94100	1232212012	52966	diazepam poisoning	SL941
Aurum and Gold		chlorpromazine poisoning	chlorpromazine poisoning	1		1	SL91000	1235232018	52994	chlorpromazine poisoning	SL910
Aurum and Gold	1	[x]int self poison/exposure to other gas/vapour at home	[x]int self poison/exposure to other gas/vapour at home			1	U20B000	392101000006111	53004	[x]int self poison/exposure to other gas/vapour at home	U20B0		[X]Int self poison/exposure to other gas/vapour at home
Aurum and Gold	1	[x]int self poison/exposure to antiepileptic at home	[x]int self poison/exposure to antiepileptic at home			1	U201000	391961000006119	53204	[x]int self poison/exposure to antiepileptic at home	U2010		[X]Int self poison/exposure to antiepileptic at home
Aurum and Gold		other antipsychotics/neuroleptics/tranquilliser poisoning	other antipsychotics/neuroleptics/tranquilliser poisoning	1		1	SL93.00	37371000006114	53277	other antipsychotics/neuroleptics/tranquilliser poisoning	SL93
Aurum and Gold		central nervous system depressants and anaesthetic poisoning	central nervous system depressants and anaesthetic poisoning	1		1	SL8..00	541751000006112	53346	central nervous system depressants and anaesthetic poisoning	SL8
Aurum and Gold	1	[x]intent self harm by blunt object occ sports/athlet area	[x]intent self harm by blunt object occ sports/athlet area			1	U2A3.00	392311000006112	53444	[x]intent self harm by blunt object occ sports/athlet area	U2A3		[X]Intent self harm by blunt object occ sports/athlet area
Aurum and Gold		salicylate poisoning nos	salicylate poisoning nos	1		1	SL51z00	324184011	53938	salicylate poisoning nos	SL51z
Aurum and Gold	1	[x]intent self harm by hanging strangulat/suffocat occ home	[x]intent self harm by hanging strangulat/suffocat occ home			1	U210.00	392661000006119	54091	[x]intent self harm by hanging strangulat/suffocat occ home	U210		[X]Intent self harm by hanging strangulat/suffocat occ home
Aurum and Gold		other non-narcotic analgesic poisoning	other non-narcotic analgesic poisoning	1		1	SL5x.00	324196016	54181	other non-narcotic analgesic poisoning	SL5x
Aurum and Gold		benzodiazepine poisoning	benzodiazepine poisoning	1		1	SL94.00	1234659012	54406	benzodiazepine poisoning	SL94
Aurum and Gold	1	[x]int self poison other gas/vapour other spec place	[x]int self poison other gas/vapour other spec place			1	U20By00	391801000006114	54695	[x]int self poison other gas/vapour other spec place	U20By		[X]Int self poison other gas/vapour other spec place
GOLD only	1		shooting self			1	ZX1M.00		54929				Shooting self
GOLD only	1		[x]rifle shotgun+larger firearm discharge undetermin intent				U44..00		54950				[X]Rifle shotgun+larger firearm discharge undetermin intent
Aurum and Gold	1	[x]overdose - sleeping tabs	[x]overdose - sleeping tabs			1	U202.11	334643017	55395	[x]overdose - sleeping tabs	U202-1		[X]Overdose - sleeping tabs
Aurum and Gold		non-narcotic analgesic poisoning nos	non-narcotic analgesic poisoning nos	1		1	SL5xz00	324198015	55540	non-narcotic analgesic poisoning nos	SL5xz
Aurum and Gold		[x]poisoning by other analgesics, not elsewhere classified	[x]poisoning by other analgesics, not elsewhere classified	1		1	SyuFA00	325563015	55566	[x]poisoning by other analgesics, not elsewhere classified	SyuFA
GOLD only	1		suicide intent score subscale - attempt circumstances				ZRn3.00		55887				Suicide intent score subscale - attempt circumstances
Aurum and Gold	1	[x]intent self harm by jump from high place occ street/h'way	[x]intent self harm by jump from high place occ street/h'way			1	U2B4.00	392731000006119	56075	[x]intent self harm by jump from high place occ street/h'way	U2B4		[X]Intent self harm by jump from high place occ street/h'way
Aurum and Gold	1	suicide and selfinflicted injury by hunting rifle	suicide and selfinflicted injury by hunting rifle		1	1	TK52.00	120001000006114	56137	suicide and selfinflicted injury by hunting rifle	TK52		Suicide and selfinflicted injury by hunting rifle
GOLD only	1		[x]int slf hrm rifl s'gun/lrg frarm dis sch/ins/pub adm area				U242.00		56138				[X]Int slf hrm rifl s'gun/lrg frarm dis sch/ins/pub adm area
Aurum and Gold	1	suicide + selfinflicted inj oth mean hang/strangle/suffocate	suicide + selfinflicted inj oth mean hang/strangle/suffocate		1	1	TK3y.00	119511000006116	5616	suicide + selfinflicted inj oth mean hang/strangle/suffocate	TK3y		Suicide + selfinflicted inj oth mean hang/strangle/suffocate
Aurum and Gold	1	[x]intentional self harm by steam hot vapours / hot objects	[x]intentional self harm by steam hot vapours / hot objects			1	U28..00	394251000006112	56378	[x]intentional self harm by steam hot vapours / hot objects	U28		[X]Intentional self harm by steam hot vapours / hot objects
Aurum and Gold	1	[x]intentional self harm by crashing of motor vehicle	[x]intentional self harm by crashing of motor vehicle			1	U2D..00	334931015	56380	[x]intentional self harm by crashing of motor vehicle	U2D		[X]Intentional self harm by crashing of motor vehicle
GOLD only	1		self-asphyxiation				ZX1H.00		56681				Self-asphyxiation
Aurum and Gold	1	[x]intent self poison/exposure to unspecif chemical	[x]intent self poison/exposure to unspecif chemical			1	U20y.00	393971000006110	57079	[x]intent self poison/exposure to unspecif chemical	U20y		[X]Intent self poison/exposure to unspecif chemical
GOLD only	1		self-mutilation of genitalia			1	ZX1L200		57479				Self-mutilation of genitalia
Aurum and Gold		poisoning by oth & unspec antipsychotics & neuroleptics	poisoning by oth & unspec antipsychotics & neuroleptics	1		1	SLX..00	220741000006111	57661	poisoning by oth & unspec antipsychotics & neuroleptics	SLX
GOLD only	1		nipping self				ZX1C.00		58039				Nipping self
Aurum and Gold	1	[x]intent self pois organ solvent,halogen hydrocarb, home	[x]intent self pois organ solvent,halogen hydrocarb, home			1	U20A000	393441000006114	58594	[x]intent self pois organ solvent,halogen hydrocarb, home	U20A0		[X]Intent self pois organ solvent;halogen hydrocarb; home
Aurum and Gold	1	suicide+selfinflicted injury-jump from high place nos	suicide+selfinflicted injury-jump from high place nos		1	1	TK7z.00	120161000006114	58605	suicide+selfinflicted injury-jump from high place nos	TK7z		Suicide+selfinflicted injury-jump from high place NOS
Aurum and Gold		other analgesic and antipyretic poisoning	other analgesic and antipyretic poisoning	1		1	SL5y.00	324199011	58647	other analgesic and antipyretic poisoning	SL5y
Aurum and Gold		other drug and medicament poisoning nos	other drug and medicament poisoning nos	1		1	SLHyz00	324448013	58889	other drug and medicament poisoning nos	SLHyz
GOLD only	1		jumping from bridge				ZX1B200		58901				Jumping from bridge
Aurum and Gold	1	suicide + selfinflicted injury-jumping before moving object	suicide + selfinflicted injury-jumping before moving object		1	1	TKx0000	119561000006118	59405	suicide + selfinflicted injury-jumping before moving object	TKx00		Suicide + selfinflicted injury-jumping before moving object
Aurum and Gold	1	[x]intent self poison alcohol unspecif place	[x]intent self poison alcohol unspecif place			1	U209z00	393601000006114	59414	[x]intent self poison alcohol unspecif place	U209z		[X]Intent self poison alcohol unspecif place
Aurum and Gold		haloperidol poisoning	haloperidol poisoning	1		1	SL92000	1235409019	60201	haloperidol poisoning	SL920
Aurum and Gold		thioridazine poisoning	thioridazine poisoning	1		1	SL91400	431235015	60349	thioridazine poisoning	SL914
Aurum and Gold	1	[x]intent self harm by drowning/submersn occ resid instit'n	[x]intent self harm by drowning/submersn occ resid instit'n			1	U221.00	392471000006111	60404	[x]intent self harm by drowning/submersn occ resid instit'n	U221		[X]Intent self harm by drowning/submersn occ resid instit'n
Aurum and Gold	1	[x]overdose - ssri	[x]overdose - ssri			1	U204.13	334668015	60559	[x]overdose - ssri	U204-3		[X]Overdose - SSRI
Aurum and Gold	1	[x]intent self harm by blunt object occ resident instit'n	[x]intent self harm by blunt object occ resident instit'n			1	U2A1.00	392301000006114	60684	[x]intent self harm by blunt object occ resident instit'n	U2A1		[X]Intent self harm by blunt object occ resident instit'n
Aurum and Gold		salicylic acid salt poisoning	salicylic acid salt poisoning	1		1	SL51100	502131013	60700	salicylic acid salt poisoning	SL511
Aurum and Gold	1	suicide + selfinflicted inj by hang/strangle/suffocate nos	suicide + selfinflicted inj by hang/strangle/suffocate nos		1	1	TK3z.00	119501000006119	60767	suicide + selfinflicted inj by hang/strangle/suffocate nos	TK3z		Suicide + selfinflicted inj by hang/strangle/suffocate NOS
Aurum and Gold	1	suicide+selfinflicted injury-jump from natural sites	suicide+selfinflicted injury-jump from natural sites		1	1	TK72.00	120171000006119	61113	suicide+selfinflicted injury-jump from natural sites	TK72		Suicide+selfinflicted injury-jump from natural sites
Aurum and Gold	1	[x]intent self harm by unspecif means occ at unspecif place	[x]intent self harm by unspecif means occ at unspecif place			1	U2zz.00	393071000006111	61177	[x]intent self harm by unspecif means occ at unspecif place	U2zz		[X]Intent self harm by unspecif means occ at unspecif place
Aurum and Gold		[x]pois/expos ?intent to alcohol unspecif place	[x]pois/expos ?intent to alcohol unspecif place	1		1	U409z00	421801000006113	61190	[x]pois/expos ?intent to alcohol unspecif place	U409z
Aurum and Gold		narcotic poisoning	narcotic poisoning	1		1	SL50.11	2694443011	61311	narcotic poisoning	SL50-1
Aurum and Gold		[x]pois/expos ?intent to oth/unsp drug/medic unspecif place	[x]pois/expos ?intent to oth/unsp drug/medic unspecif place	1		1	U408z00	421941000006117	61541	[x]pois/expos ?intent to oth/unsp drug/medic unspecif place	U408z
Aurum and Gold	1	[x]int self poison unspecif chemical school/pub admin area	[x]int self poison unspecif chemical school/pub admin area			1	U20y200	391931000006111	61546	[x]int self poison unspecif chemical school/pub admin area	U20y2		[X]Int self poison unspecif chemical school/pub admin area
Aurum and Gold	1	suicide+selfinflicted injury-jump from residential premises	suicide+selfinflicted injury-jump from residential premises		1	1	TK70.00	120191000006118	61569	suicide+selfinflicted injury-jump from residential premises	TK70		Suicide+selfinflicted injury-jump from residential premises
Aurum and Gold	1	suicide + selfinflicted poisoning by other gases and vapours	suicide + selfinflicted poisoning by other gases and vapours		1	1	TK2..00	119721000006115	61618	suicide + selfinflicted poisoning by other gases and vapours	TK2		Suicide + selfinflicted poisoning by other gases and vapours
Aurum and Gold		opiate and narcotic poisoning	opiate and narcotic poisoning	1		1	SL50.00	1495571019	61673	opiate and narcotic poisoning	SL50
Aurum and Gold		phenacetin poisoning	phenacetin poisoning	1		1	SL52200	324187016	61768	phenacetin poisoning	SL522
GOLD only	1		self-incineration				ZX1K.00		62382				Self-incineration
Aurum and Gold		dextropropoxyphene poisoning	dextropropoxyphene poisoning	1		1	SL50600	430157013	62386	dextropropoxyphene poisoning	SL506
Aurum and Gold		[x]pois/expos ?intent unspecif chemical in street/highway	[x]pois/expos ?intent unspecif chemical in street/highway	1		1	U40y400	422061000006112	62444	[x]pois/expos ?intent unspecif chemical in street/highway	U40y4
Aurum and Gold		[x]pois/expos ?intent other gas/vapour in street/highway	[x]pois/expos ?intent other gas/vapour in street/highway	1		1	U40B400	421711000006119	62445	[x]pois/expos ?intent other gas/vapour in street/highway	U40B4
Aurum and Gold		[x]poisoning/exposure, ? intent, to narcotic drug	[x]poisoning/exposure, ? intent, to narcotic drug	1		1	U405.00	422841000006116	62634	[x]poisoning/exposure, ? intent, to narcotic drug	U405
Aurum and Gold		hydroxyzine poisoning	hydroxyzine poisoning	1		1	SL95000	324285019	62879	hydroxyzine poisoning	SL950
Aurum and Gold	1	[x]int self poison/exposure to oth/unsp drug/medicam home	[x]int self poison/exposure to oth/unsp drug/medicam home			1	U208000	392091000006117	62950	[x]int self poison/exposure to oth/unsp drug/medicam home	U2080		[X]Int self poison/exposure to oth/unsp drug/medicam home
Aurum and Gold	1	[x]intentional self harm by blunt object	[x]intentional self harm by blunt object			1	U2A..00	334897015	63074	[x]intentional self harm by blunt object	U2A		[X]Intentional self harm by blunt object
Aurum and Gold	1	[x]int self harm jump/lying befr mov obje occ street/highway	[x]int self harm jump/lying befr mov obje occ street/highway			1	U2C4.00	391281000006118	63099	[x]int self harm jump/lying befr mov obje occ street/highway	U2C4		[X]Int self harm jump/lying befr mov obje occ street/highway
Aurum and Gold	1	[x]intent self harm by smoke fire/flame occ street/highway	[x]intent self harm by smoke fire/flame occ street/highway			1	U274.00	392971000006119	63100	[x]intent self harm by smoke fire/flame occ street/highway	U274		[X]Intent self harm by smoke fire/flame occ street/highway
Aurum and Gold		[x]poisoning/exposure, ? intent, to nonopioid analgesic	[x]poisoning/exposure, ? intent, to nonopioid analgesic	1		1	U400.00	422851000006119	63222	[x]poisoning/exposure, ? intent, to nonopioid analgesic	U400
Aurum and Gold		monoamine oxidase inhibitor poisoning	monoamine oxidase inhibitor poisoning	1		1	SL90200	698541000006112	63798	monoamine oxidase inhibitor poisoning	SL902
Aurum and Gold		trazodone poisoning	trazodone poisoning	1		1	SL90300	430963015	64162	trazodone poisoning	SL903
GOLD only	1		self-mutilation of ears			1	ZX1L600		64200				Self-mutilation of ears
GOLD only			enucleation of own eyes			1	ZX1L500		64221
GOLD only	1		setting fire to self				ZX1K.11		64227				Setting fire to self
GOLD only	1		pinching self				ZX1E.00		64331				Pinching self
Aurum and Gold	1	[x]intent self poison other gas/vapour unspecif place	[x]intent self poison other gas/vapour unspecif place			1	U20Bz00	393771000006113	64364	[x]intent self poison other gas/vapour unspecif place	U20Bz		[X]Intent self poison other gas/vapour unspecif place
Aurum and Gold	1	[x]intent self harm by hangng strangult/suffoct resid instit	[x]intent self harm by hangng strangult/suffoct resid instit			1	U211.00	392701000006110	64410	[x]intent self harm by hangng strangult/suffoct resid instit	U211		[X]Intent self harm by hangng strangult/suffoct resid instit
Aurum and Gold		other analgesic or antipyretic poisoning nos	other analgesic or antipyretic poisoning nos	1		1	SL5yz00	324202018	64559	other analgesic or antipyretic poisoning nos	SL5yz
Aurum and Gold		benzodiazepine poisoning nos	benzodiazepine poisoning nos	1		1	SL94z00	324282016	64724	benzodiazepine poisoning nos	SL94z
Aurum and Gold	1	suicide and selfinflicted injury by crashing motor vehicle	suicide and selfinflicted injury by crashing motor vehicle		1	1	TKx5.00	119871000006111	64744	suicide and selfinflicted injury by crashing motor vehicle	TKx5		Suicide and selfinflicted injury by crashing motor vehicle
Aurum and Gold		meperidine (pethidine) poisoning	meperidine (pethidine) poisoning	1		1	SL50400	705771000006110	65252	meperidine (pethidine) poisoning	SL504
GOLD only			snapping own bones			1	ZX1L811		65276
Aurum and Gold	1	suicide and selfinflicted injury by other firearm	suicide and selfinflicted injury by other firearm		1	1	TK54.00	331561016	65309	suicide and selfinflicted injury by other firearm	TK54		Suicide and selfinflicted injury by other firearm
Aurum and Gold	1	suicide and selfinflicted injury by cutting and stabbing nos	suicide and selfinflicted injury by cutting and stabbing nos		1	1	TK6z.00	119911000006114	65448	suicide and selfinflicted injury by cutting and stabbing nos	TK6z		Suicide and selfinflicted injury by cutting and stabbing NOS
Aurum and Gold		dihydrocodeine poisoning	dihydrocodeine poisoning	1		1	SL50700	361944018	65570	dihydrocodeine poisoning	SL507
Aurum and Gold		aromatic analgesic poisoning nec	aromatic analgesic poisoning nec	1		1	SL52.00	324185012	65933	aromatic analgesic poisoning nec	SL52
Aurum and Gold	1	cause of overdose - deliberate	cause of overdose - deliberate			1	TK...11	539941000006110	6595	cause of overdose - deliberate	TK-1		Cause of overdose - deliberate
Aurum and Gold	1	[x]intent self poison/exposure to antiepileptic	[x]intent self poison/exposure to antiepileptic			1	U201.00	393871000006116	65955	[x]intent self poison/exposure to antiepileptic	U201		[X]Intent self poison/exposure to antiepileptic
Aurum and Gold	1	suicide and selfinflicted injury by other specified means	suicide and selfinflicted injury by other specified means		1	1	TKxy.00	331586013	66063	suicide and selfinflicted injury by other specified means	TKxy		Suicide and selfinflicted injury by other specified means
Aurum and Gold	1	suicide and self inflicted injury by amylobarbitone	suicide and self inflicted injury by amylobarbitone		1	1	TK01000	331522012	66109	suicide and self inflicted injury by amylobarbitone	TK010		Suicide and self inflicted injury by Amylobarbitone
Aurum and Gold	1	[x]intent self poison antiepileptic unspecif place	[x]intent self poison antiepileptic unspecif place			1	U201z00	393631000006118	66117	[x]intent self poison antiepileptic unspecif place	U201z		[X]Intent self poison antiepileptic unspecif place
Aurum and Gold	1	[x]intent self poison psychotropic drug unspecif place	[x]intent self poison psychotropic drug unspecif place			1	U204z00	393811000006113	66118	[x]intent self poison psychotropic drug unspecif place	U204z		[X]Intent self poison psychotropic drug unspecif place
Aurum and Gold	1	suicide + selfinflicted poisoning by solid/liquid subst nos	suicide + selfinflicted poisoning by solid/liquid subst nos		1	1	TK0z.00	119741000006110	66621	suicide + selfinflicted poisoning by solid/liquid subst nos	TK0z		Suicide + selfinflicted poisoning by solid/liquid subst NOS
Aurum and Gold	1	[x]intent self poison oth autonomic drug unspecif place	[x]intent self poison oth autonomic drug unspecif place			1	U207z00	393731000006110	66634	[x]intent self poison oth autonomic drug unspecif place	U207z		[X]Intent self poison oth autonomic drug unspecif place
Aurum and Gold		[x]poisoning/exposure, ? intent, to sedative hypnotic	[x]poisoning/exposure, ? intent, to sedative hypnotic	1		1	U402.00	422901000006112	66788	[x]poisoning/exposure, ? intent, to sedative hypnotic	U402
Aurum and Gold		opiate or narcotic poisoning nos	opiate or narcotic poisoning nos	1		1	SL50z00	324181015	66824	opiate or narcotic poisoning nos	SL50z
Aurum and Gold		[x]poisoning/exposure, ? intent, to other gas/vapour	[x]poisoning/exposure, ? intent, to other gas/vapour	1		1	U40B.00	422871000006112	66889	[x]poisoning/exposure, ? intent, to other gas/vapour	U40B
Aurum and Gold	1	suicide and selfinflicted injury by firearms and explosives	suicide and selfinflicted injury by firearms and explosives		1	1	TK5..00	119961000006112	66915	suicide and selfinflicted injury by firearms and explosives	TK5		Suicide and selfinflicted injury by firearms and explosives
Aurum and Gold		chlordiazepoxide poisoning	chlordiazepoxide poisoning	1		1	SL94000	1234949014	66992	chlordiazepoxide poisoning	SL940
Aurum and Gold	1	[x]intent self harm by steam hot vapour/hot obj occ at home	[x]intent self harm by steam hot vapour/hot obj occ at home			1	U280.00	393001000006117	67400	[x]intent self harm by steam hot vapour/hot obj occ at home	U280		[X]Intent self harm by steam hot vapour/hot obj occ at home
Aurum and Gold	1	[x]intentionl self harm by oth specif means occurrn at home	[x]intentionl self harm by oth specif means occurrn at home			1	U2y0.00	394341000006115	67409	[x]intentionl self harm by oth specif means occurrn at home	U2y0		[X]Intentionl self harm by oth specif means occurrn at home
Aurum and Gold	1	[x]int self harm rifl s'gun/lrg frarm disch occ resid instit	[x]int self harm rifl s'gun/lrg frarm disch occ resid instit			1	U241.00	391291000006115	67586	[x]int self harm rifl s'gun/lrg frarm disch occ resid instit	U241		[X]Int self harm rifl s'gun/lrg frarm disch occ resid instit
Aurum and Gold		[x]pois/exp ?intent to hallucinogen other spec place	[x]pois/exp ?intent to hallucinogen other spec place	1		1	U406y00	421401000006110	67717	[x]pois/exp ?intent to hallucinogen other spec place	U406y
Aurum and Gold	1	[x]self poisoning with paraquat	[x]self poisoning with paraquat			1	U20C.12	425881000006118	67956	[x]self poisoning with paraquat	U20C-2		[X]Self poisoning with paraquat
Aurum and Gold		trifluperidol poisoning	trifluperidol poisoning	1		1	SL92200	1233586010	68050	trifluperidol poisoning	SL922
Aurum and Gold	1	[x]intentional self harm by blunt object occurrence at home	[x]intentional self harm by blunt object occurrence at home			1	U2A0.00	394121000006113	68091	[x]intentional self harm by blunt object occurrence at home	U2A0		[X]Intentional self harm by blunt object occurrence at home
Aurum and Gold	1	[x]intent self poison oth/unsp drug/medic unspecif place	[x]intent self poison oth/unsp drug/medic unspecif place			1	U208z00	393741000006117	68102	[x]intent self poison oth/unsp drug/medic unspecif place	U208z		[X]Intent self poison oth/unsp drug/medic unspecif place
Aurum and Gold		[x]poison/exposure ?intent, to alcohol at home	[x]poison/exposure ?intent, to alcohol at home	1		1	U409000	422121000006117	68159	[x]poison/exposure ?intent, to alcohol at home	U4090
Aurum and Gold	1	[x]intent self poison narcotic drug unspecif place	[x]intent self poison narcotic drug unspecif place			1	U205z00	393691000006119	68788	[x]intent self poison narcotic drug unspecif place	U205z		[X]Intent self poison narcotic drug unspecif place
Aurum and Gold	1	[x]intent self poison sedative hypnotic unspecif place	[x]intent self poison sedative hypnotic unspecif place			1	U202z00	393831000006119	68790	[x]intent self poison sedative hypnotic unspecif place	U202z		[X]Intent self poison sedative hypnotic unspecif place
Aurum and Gold	1	[x]intent self poison/exposure to oth autonomic drug	[x]intent self poison/exposure to oth autonomic drug			1	U207.00	393921000006114	68793	[x]intent self poison/exposure to oth autonomic drug	U207		[X]Intent self poison/exposure to oth autonomic drug
Aurum and Gold		hypnotic poisoning	hypnotic poisoning	1		1	SL7..11	788831000006112	68796	hypnotic poisoning	SL7-1
Aurum and Gold		antipyretic poisoning	antipyretic poisoning	1		1	SL5..12	361964011	68797	antipyretic poisoning	SL5-2
Aurum and Gold	1	[x]intent self poison/exposure to pesticide	[x]intent self poison/exposure to pesticide			1	U20C.00	222791000000110	68806	[x]intent self poison/exposure to pesticide	U20C		[X]Intent self poison/exposure to pesticide
Aurum and Gold		[x]poison/expos ?intent unspec chemic indust/construct area	[x]poison/expos ?intent unspec chemic indust/construct area	1		1	U40y600	422101000006110	68893	[x]poison/expos ?intent unspec chemic indust/construct area	U40y6
Aurum and Gold		injury ?accidental, by cutting and stabbing instruments	injury ?accidental, by cutting and stabbing instruments	1		1	TN6..00	737011000006115	68963	injury ?accidental, by cutting and stabbing instruments	TN6
GOLD only	1		setting self alight				ZX1K.12		69145				Setting self alight
Aurum and Gold	1	[x]sequelae of intentional self-harm	[x]sequelae of intentional self-harm			1	U720.00	336131016	69263	[x]sequelae of intentional self-harm	U720		[X]Sequelae of intentional self-harm
Aurum and Gold		medazepam poisoning	medazepam poisoning	1		1	SL94400	1219075015	69277	medazepam poisoning	SL944
Aurum and Gold		injury ?accidental, by cutting or stabbing instrument nos	injury ?accidental, by cutting or stabbing instrument nos	1		1	TN6z.00	776111000006116	69297	injury ?accidental, by cutting or stabbing instrument nos	TN6z
Aurum and Gold	1	[x]intent self harm by oth specif means occ unspecif place	[x]intent self harm by oth specif means occ unspecif place			1	U2yz.00	392851000006115	69342	[x]intent self harm by oth specif means occ unspecif place	U2yz		[X]Intent self harm by oth specif means occ unspecif place
Aurum and Gold	1	[x]int self poison sedative hypnotic other spec place	[x]int self poison sedative hypnotic other spec place			1	U202y00	391891000006119	69343	[x]int self poison sedative hypnotic other spec place	U202y		[X]Int self poison sedative hypnotic other spec place
Aurum and Gold		[x]pois/exp ?intent psychotropic drug in sport/athletic area	[x]pois/exp ?intent psychotropic drug in sport/athletic area	1		1	U404300	421321000006111	69396	[x]pois/exp ?intent psychotropic drug in sport/athletic area	U4043
Aurum and Gold		[x]pois/exp ?intent alcohol school/pub admin area	[x]pois/exp ?intent alcohol school/pub admin area	1		1	U409200	420991000006116	69407	[x]pois/exp ?intent alcohol school/pub admin area	U4092
Aurum and Gold		stimulant poisoning	stimulant poisoning	1		1	SL97.11	127631000006112	69603	stimulant poisoning	SL97-1
Aurum and Gold		phenylbutazone poisoning	phenylbutazone poisoning	1		1	SL53100	1235489016	69624	phenylbutazone poisoning	SL531
Aurum and Gold	1	[x]deliberate drug overdose / other poisoning	[x]deliberate drug overdose / other poisoning			1	U20..11	376401000006114	697	[x]deliberate drug overdose / other poisoning	U20-1		[X]Deliberate drug overdose / other poisoning
Aurum and Gold	1	suicide + selfinflicted poisoning by gas via pipeline	suicide + selfinflicted poisoning by gas via pipeline		1	1	TK10.00	119651000006119	69969	suicide + selfinflicted poisoning by gas via pipeline	TK10		Suicide + selfinflicted poisoning by gas via pipeline
Aurum and Gold	1	[x]int self poison narcotic drug other spec place	[x]int self poison narcotic drug other spec place			1	U205y00	391621000006115	70391	[x]int self poison narcotic drug other spec place	U205y		[X]Int self poison narcotic drug other spec place
Aurum and Gold	1	suicide + selfinflicted poisoning by gases in domestic use	suicide + selfinflicted poisoning by gases in domestic use		1	1	TK1..00	119671000006112	70405	suicide + selfinflicted poisoning by gases in domestic use	TK1		Suicide + selfinflicted poisoning by gases in domestic use
Aurum and Gold	1	[x]int self poison org solvent,halogen hydrocarb,in highway	[x]int self poison org solvent,halogen hydrocarb,in highway			1	U20A400	391681000006116	70414	[x]int self poison org solvent,halogen hydrocarb,in highway	U20A4		[X]Int self poison org solvent;halogen hydrocarb;in highway
Aurum and Gold		other central nervous system stimulant poisoning	other central nervous system stimulant poisoning	1		1	SLAy.00	324305018	70784	other central nervous system stimulant poisoning	SLAy
Aurum and Gold	1	suicide + selfinflicted injury-jump/lie before moving object	suicide + selfinflicted injury-jump/lie before moving object		1	1	TKx0.00	119551000006115	70946	suicide + selfinflicted injury-jump/lie before moving object	TKx0		Suicide + selfinflicted injury-jump/lie before moving object
Aurum and Gold	1	suicide and selfinflicted injury by electrocution	suicide and selfinflicted injury by electrocution		1	1	TKx4.00	119931000006115	71159	suicide and selfinflicted injury by electrocution	TKx4		Suicide and selfinflicted injury by electrocution
Aurum and Gold	1	drug and medicament poisoning nos	drug and medicament poisoning nos	1		1	SLHz.00	324449017	713	drug and medicament poisoning nos	SLHz		Drug and medicament poisoning NOS
Aurum and Gold	1	suicide + selfinflicted poisoning by liquified petrol gas	suicide + selfinflicted poisoning by liquified petrol gas		1	1	TK11.00	119681000006110	71375	suicide + selfinflicted poisoning by liquified petrol gas	TK11		Suicide + selfinflicted poisoning by liquified petrol gas
Aurum and Gold		nitrazepam poisoning	nitrazepam poisoning	1		1	SL94500	1232062012	71455	nitrazepam poisoning	SL945
GOLD only	1		self-damage			1	ZX...11		71661				Self-damage
Aurum and Gold	1	suicide and selfinflicted injury by other means nos	suicide and selfinflicted injury by other means nos		1	1	TKxz.00	331587016	71843	suicide and selfinflicted injury by other means nos	TKxz		Suicide and selfinflicted injury by other means NOS
GOLD only	1		punching self				ZX19100		72559				Punching self
Aurum and Gold	1	[x]intent self harm by jumping from high place occ at home	[x]intent self harm by jumping from high place occ at home			1	U2B0.00	392791000006115	72734	[x]intent self harm by jumping from high place occ at home	U2B0		[X]Intent self harm by jumping from high place occ at home
Aurum and Gold	1	[x]intention self harm by smoke fire/flames occurrn at home	[x]intention self harm by smoke fire/flames occurrn at home			1	U270.00	394081000006111	72747	[x]intention self harm by smoke fire/flames occurrn at home	U270		[X]Intention self harm by smoke fire/flames occurrn at home
Aurum and Gold	1	[x]intent self pois hallucinogen in street/highway	[x]intent self pois hallucinogen in street/highway			1	U206400	393371000006114	72792	[x]intent self pois hallucinogen in street/highway	U2064		[X]Intent self pois hallucinogen in street/highway
Aurum and Gold		unspecified opium poisoning	unspecified opium poisoning	1		1	SL50000	324178013	72893	unspecified opium poisoning	SL500
Aurum and Gold		psychostimulant poisoning	psychostimulant poisoning	1		1	SL97.00	199951000006114	73140	psychostimulant poisoning	SL97
Aurum and Gold	1	[x]intention self harm by sharp object occ oth specif place	[x]intention self harm by sharp object occ oth specif place			1	U29y.00	394061000006118	73585	[x]intention self harm by sharp object occ oth specif place	U29y		[X]Intention self harm by sharp object occ oth specif place
Aurum and Gold	1	[x]intent self harm by steam hot vapour/obj occ unspec place	[x]intent self harm by steam hot vapour/obj occ unspec place			1	U28z.00	393041000006115	73603	[x]intent self harm by steam hot vapour/obj occ unspec place	U28z		[X]Intent self harm by steam hot vapour/obj occ unspec place
Aurum and Gold	1	suicide + selfinflicted poisoning by gases and vapours nos	suicide + selfinflicted poisoning by gases and vapours nos		1	1	TK2z.00	119661000006117	73628	suicide + selfinflicted poisoning by gases and vapours nos	TK2z		Suicide + selfinflicted poisoning by gases and vapours NOS
Aurum and Gold	1	[x]intentional self harm by explosive material	[x]intentional self harm by explosive material			1	U26..00	334853019	73666	[x]intentional self harm by explosive material	U26		[X]Intentional self harm by explosive material
Aurum and Gold		h/o: deliberate self harm	h/o: deliberate self harm			1	146B.00	458925017	7372	h/o: deliberate self harm	146B
Aurum and Gold	1	[x]int self poison/exposure to oth autonomic drug at home	[x]int self poison/exposure to oth autonomic drug at home			1	U207000	392061000006113	73776	[x]int self poison/exposure to oth autonomic drug at home	U2070		[X]Int self poison/exposure to oth autonomic drug at home
Aurum and Gold	1	[x]int self harm jump/lying bef mov obje occ oth specif plce	[x]int self harm jump/lying bef mov obje occ oth specif plce			1	U2Cy.00	391241000006112	73825	[x]int self harm jump/lying bef mov obje occ oth specif plce	U2Cy		[X]Int self harm jump/lying bef mov obje occ oth specif plce
Aurum and Gold	1	[x]para-suicide	[x]para-suicide			1	U2...15	418121000006111	8229	[x]para-suicide	U2-5		[X]Para-suicide
Aurum and Gold	1	[x]intent self harm by oth specif means occ resid instit'n	[x]intent self harm by oth specif means occ resid instit'n			1	U2y1.00	392811000006116	87882	[x]intent self harm by oth specif means occ resid instit'n	U2y1		[X]Intent self harm by oth specif means occ resid instit'n
GOLD only	1		jumping under train				ZX1Q.11		89371				Jumping under train
Aurum and Gold	1	[x]self poisoning with weedkiller	[x]self poisoning with weedkiller			1	U20C.11	410813016	89429	[x]self poisoning with weedkiller	U20C-1		[X]Self poisoning with weedkiller
GOLD only	1		self-suffocation				ZX1H200		89578				Self-suffocation
GOLD only			pulling own teeth out			1	ZX1L900		89938
Aurum and Gold	1	[x]intention self harm by sharp object occ street/highway	[x]intention self harm by sharp object occ street/highway			1	U294.00	394071000006113	90440	[x]intention self harm by sharp object occ street/highway	U294		[X]Intention self harm by sharp object occ street/highway
GOLD only	1		self-mutilation of penis			1	ZX1L300		90704				Self-mutilation of penis
Aurum and Gold	1	[x]intent self harm by hangng strangul/suffoct oth spec plce	[x]intent self harm by hangng strangul/suffoct oth spec plce			1	U21y.00	392681000006112	90857	[x]intent self harm by hangng strangul/suffoct oth spec plce	U21y		[X]Intent self harm by hangng strangul/suffoct oth spec plce
GOLD only	1		throwing self in front of vehicle				ZX1R.00		92308				Throwing self in front of vehicle
Aurum and Gold		[x]hanging strangulat+suffocat undet intent occurrn at home	[x]hanging strangulat+suffocat undet intent occurrn at home	1		1	U410.00	388641000006116	93052	[x]hanging strangulat+suffocat undet intent occurrn at home	U410
Aurum and Gold		aromatic analgesic poisoning nos	aromatic analgesic poisoning nos	1		1	SL52z00	324188014	93065	aromatic analgesic poisoning nos	SL52z
Aurum and Gold		other psychotropic agent poisoning	other psychotropic agent poisoning	1		1	SL9y.00	324300011	93318	other psychotropic agent poisoning	SL9y
Aurum and Gold	1	[x]int self harm jump/lying befr mov obje occ resid instit'n	[x]int self harm jump/lying befr mov obje occ resid instit'n			1	U2C1.00	391271000006116	93837	[x]int self harm jump/lying befr mov obje occ resid instit'n	U2C1		[X]Int self harm jump/lying befr mov obje occ resid instit'n
Aurum and Gold	1	[x]int self harm by jump from high place occ unspecif place	[x]int self harm by jump from high place occ unspecif place			1	U2Bz.00	391141000006115	94377	[x]int self harm by jump from high place occ unspecif place	U2Bz		[X]Int self harm by jump from high place occ unspecif place
Aurum and Gold	1	suicide + selfinflicted poisoning by domestic gases nos	suicide + selfinflicted poisoning by domestic gases nos		1	1	TK1z.00	119631000006114	94412	suicide + selfinflicted poisoning by domestic gases nos	TK1z		Suicide + selfinflicted poisoning by domestic gases NOS
Aurum and Gold	1	suicide and self inflicted injury by phenobarbitone	suicide and self inflicted injury by phenobarbitone		1	1	TK01400	331526010	94442	suicide and self inflicted injury by phenobarbitone	TK014		Suicide and self inflicted injury by Phenobarbitone
Aurum and Gold		central nervous system muscle-tone depressant poisoning nos	central nervous system muscle-tone depressant poisoning nos	1		1	SL80z00	324251015	94471	central nervous system muscle-tone depressant poisoning nos	SL80z
Aurum and Gold	1	[x]intent self harm by drown/submersn occ oth specif place	[x]intent self harm by drown/submersn occ oth specif place			1	U22y.00	392411000006119	94637	[x]intent self harm by drown/submersn occ oth specif place	U22y		[X]Intent self harm by drown/submersn occ oth specif place
Aurum and Gold	1	[x]int self poison pesticide other spec place	[x]int self poison pesticide other spec place			1	U20Cy00	391831000006118	94644	[x]int self poison pesticide other spec place	U20Cy		[X]Int self poison pesticide other spec place
Aurum and Gold	1	[x]intent self poison/exposure to hallucinogen	[x]intent self poison/exposure to hallucinogen			1	U206.00	393891000006115	94662	[x]intent self poison/exposure to hallucinogen	U206		[X]Intent self poison/exposure to hallucinogen
Aurum and Gold		tranquilliser poisoning nos	tranquilliser poisoning nos	1		1	SL95z00	324286018	94705	tranquilliser poisoning nos	SL95z
Aurum and Gold	1	[x]overdose - amobarbital	[x]overdose - amobarbital			1	U202.18	417701000006118	94725	[x]overdose - amobarbital	U202-8		[X]Overdose - amobarbital
Aurum and Gold		[x]poisoning by drugs and biological substances	[x]poisoning by drugs and biological substances	1		1	SyuF.00	325550014	95432	[x]poisoning by drugs and biological substances	SyuF
GOLD only	1		jumping from cliff				ZX1B300		95712				Jumping from cliff
Aurum and Gold	1	[x]int self harm by jump from high place indust/constr area	[x]int self harm by jump from high place indust/constr area			1	U2B6.00	391121000006110	95790	[x]int self harm by jump from high place indust/constr area	U2B6		[X]Int self harm by jump from high place indust/constr area
Aurum and Gold	1	[x]intent self harm oth/unspecif firearm disch occ at home	[x]intent self harm oth/unspecif firearm disch occ at home			1	U250.00	393231000006115	95794	[x]intent self harm oth/unspecif firearm disch occ at home	U250		[X]Intent self harm oth/unspecif firearm disch occ at home
GOLD only			self-inducing a prolapse			1	ZX1L700		95812
Aurum and Gold	1	slashed wrists self inflicted	slashed wrists self inflicted			1	TK60111	136541000006115	9604	slashed wrists self inflicted	TK601-1		Slashed wrists self inflicted
Aurum and Gold		[x]pois/expos ?intent alcohol in street/highway	[x]pois/expos ?intent alcohol in street/highway	1		1	U409400	421521000006118	96219	[x]pois/expos ?intent alcohol in street/highway	U4094
Aurum and Gold	1	[x]intent self harm by unspecif means occ oth specif place	[x]intent self harm by unspecif means occ oth specif place			1	U2zy.00	393081000006114	96224	[x]intent self harm by unspecif means occ oth specif place	U2zy		[X]Intent self harm by unspecif means occ oth specif place
GOLD only			breaking own bones			1	ZX1L800		96287
Aurum and Gold	1	suicide and selfinflicted injury caustic subst, excl poison	suicide and selfinflicted injury caustic subst, excl poison		1	1	TKx7.00	120101000006113	96430	suicide and selfinflicted injury caustic subst, excl poison	TKx7		Suicide and selfinflicted injury caustic subst; excl poison
Aurum and Gold		[x]poisoning by other psychotropic drugs, nec	[x]poisoning by other psychotropic drugs, nec	1		1	SyuFM00	422751000006113	96564	[x]poisoning by other psychotropic drugs, nec	SyuFM
Aurum and Gold	1	[x]int self poison nonopioid analgesic other spec place	[x]int self poison nonopioid analgesic other spec place			1	U200y00	391661000006114	96651	[x]int self poison nonopioid analgesic other spec place	U200y		[X]Int self poison nonopioid analgesic other spec place
Aurum and Gold	1	[x]int self poison psychotropic drug other spec place	[x]int self poison psychotropic drug other spec place			1	U204y00	391861000006110	96687	[x]int self poison psychotropic drug other spec place	U204y		[X]Int self poison psychotropic drug other spec place
Aurum and Gold		[x]poison/exposure ?intent, to oth/unsp drug/medicam home	[x]poison/exposure ?intent, to oth/unsp drug/medicam home	1		1	U408000	422271000006111	96706	[x]poison/exposure ?intent, to oth/unsp drug/medicam home	U4080
Aurum and Gold	1	[x]intent self pois sedative hypnotic in street/highway	[x]intent self pois sedative hypnotic in street/highway			1	U202400	393551000006112	96714	[x]intent self pois sedative hypnotic in street/highway	U2024		[X]Intent self pois sedative hypnotic in street/highway
Aurum and Gold	1	[x]intent self pois nonopioid analgesic trade/service area	[x]intent self pois nonopioid analgesic trade/service area			1	U200500	393431000006116	96728	[x]intent self pois nonopioid analgesic trade/service area	U2005		[X]Intent self pois nonopioid analgesic trade/service area
Aurum and Gold	1	[x]intent self pois oth/unsp drug/medic in street/highway	[x]intent self pois oth/unsp drug/medic in street/highway			1	U208400	393471000006118	96729	[x]intent self pois oth/unsp drug/medic in street/highway	U2084		[X]Intent self pois oth/unsp drug/medic in street/highway
Aurum and Gold	1	[x]intent self poison nonopioid analgesic at res institut	[x]intent self poison nonopioid analgesic at res institut			1	U200100	393701000006119	96730	[x]intent self poison nonopioid analgesic at res institut	U2001		[X]Intent self poison nonopioid analgesic at res institut
Aurum and Gold	1	[x]int self poison/exposure to pesticide at home	[x]int self poison/exposure to pesticide at home			1	U20C000	392131000006115	96740	[x]int self poison/exposure to pesticide at home	U20C0		[X]Int self poison/exposure to pesticide at home
Aurum and Gold		[x]pois/expos ?intent to sedative hypnotic unspecif place	[x]pois/expos ?intent to sedative hypnotic unspecif place	1		1	U402z00	422031000006115	96746	[x]pois/expos ?intent to sedative hypnotic unspecif place	U402z
Aurum and Gold	1	[x]int self poison oth/unsp drug/medic other spec place	[x]int self poison oth/unsp drug/medic other spec place			1	U208y00	391781000006110	96753	[x]int self poison oth/unsp drug/medic other spec place	U208y		[X]Int self poison oth/unsp drug/medic other spec place
Aurum and Gold	1	[x]int self poison alcohol other spec place	[x]int self poison alcohol other spec place			1	U209y00	391511000006110	97085	[x]int self poison alcohol other spec place	U209y		[X]Int self poison alcohol other spec place
Aurum and Gold	1	[x]intent self harm by unspec mean occ sch/ins/pub adm area	[x]intent self harm by unspec mean occ sch/ins/pub adm area			1	U2z2.00	393061000006116	97334	[x]intent self harm by unspec mean occ sch/ins/pub adm area	U2z2		[X]Intent self harm by unspec mean occ sch/ins/pub adm area
Aurum and Gold		[x]poisoning/exposure, ? intent, to psychotropic drug	[x]poisoning/exposure, ? intent, to psychotropic drug	1		1	U404.00	422891000006113	97788	[x]poisoning/exposure, ? intent, to psychotropic drug	U404
Aurum and Gold	1	[x]intent self harm by drown/submersn occ unspecified place	[x]intent self harm by drown/submersn occ unspecified place			1	U22z.00	392441000006115	97794	[x]intent self harm by drown/submersn occ unspecified place	U22z		[X]Intent self harm by drown/submersn occ unspecified place
Aurum and Gold		other tranquilliser poisoning	other tranquilliser poisoning	1		1	SL95.00	324283014	97844	other tranquilliser poisoning	SL95
Aurum and Gold		barbiturate poisoning nos	barbiturate poisoning nos	1		1	SL70z00	324225017	97845	barbiturate poisoning nos	SL70z
Aurum and Gold	1	[x]int self pois org solv,halogen hydrocarb, unspec place	[x]int self pois org solv,halogen hydrocarb, unspec place			1	U20Az00	391401000006111	97943	[x]int self pois org solv,halogen hydrocarb, unspec place	U20Az		[X]Int self pois org solv;halogen hydrocarb; unspec place
Aurum and Gold	1	suicide and selfinflicted injury by extremes of cold	suicide and selfinflicted injury by extremes of cold		1	1	TKx3.00	119951000006110	98594	suicide and selfinflicted injury by extremes of cold	TKx3		Suicide and selfinflicted injury by extremes of cold
Aurum and Gold		[x]pois/expos ?intent to unspecif chemical unspecif place	[x]pois/expos ?intent to unspecif chemical unspecif place	1		1	U40yz00	422051000006110	98865	[x]pois/expos ?intent to unspecif chemical unspecif place	U40yz
Aurum and Gold		central nervous system muscle-tone depressant poisoning	central nervous system muscle-tone depressant poisoning	1		1	SL80.00	324247017	99005	central nervous system muscle-tone depressant poisoning	SL80
Aurum and Gold	1	[x]intent self poison psychotropic drug at res institut	[x]intent self poison psychotropic drug at res institut			1	U204100	393801000006110	99011	[x]intent self poison psychotropic drug at res institut	U2041		[X]Intent self poison psychotropic drug at res institut
GOLD only	1		throwing self in front of train				ZX1Q.00		99427				Throwing self in front of train
Aurum and Gold	1	suicide and self inflicted injury by barbitone	suicide and self inflicted injury by barbitone		1	1	TK01100	331523019	99566	suicide and self inflicted injury by barbitone	TK011		Suicide and self inflicted injury by Barbitone
Aurum and Gold		[x]poisoning by oth & unspecif drugs & biologic substances	[x]poisoning by oth & unspecif drugs & biologic substances	1		1	SyuFc00	422521000006113	99678	[x]poisoning by oth & unspecif drugs & biologic substances	SyuFc
Aurum and Gold	1	intentional overdose of prescription only medication	intentional overdose of prescription only medication			1	14K1.00	1157631000000118	99775	intentional overdose of prescription only medication	14K1		Intentional overdose of prescription only medication
GOLD only	1		[x]inten slf harm hang strang/suffc sch oth ins/pub adm area				U212.00		99792				[X]Inten slf harm hang strang/suffc sch oth ins/pub adm area
