# Supplementary material for: Temporal trends in annual incidence rates for psychiatric disorders and self-harm among children and adolescents in the UK, 2003–2018
Source: BMC Psychiatry. 2021 May 3;21:229. doi: 10.1186/s12888-021-03235-w (PMC8092997; doi:10.1186/s12888-021-03235-w)
Supplement: Supplementary file 5 — Additional file 5: Table S1. [file 12888_2021_3235_MOESM5_ESM.xlsx]

## Sheet: adhd
year	age	sex	p_rate	p_rate_lb	p_rate_ub
2003	1 to 5	Male	7.7528	6.61673	9.08394
2004	1 to 5	Male	8.45781	7.28056	9.82542
2005	1 to 5	Male	6.09151	5.11909	7.24864
2006	1 to 5	Male	5.80264	4.86615	6.91935
2007	1 to 5	Male	6.01449	5.07121	7.13323
2008	1 to 5	Male	5.15748	4.30604	6.17727
2009	1 to 5	Male	5.1065	4.27621	6.09801
2010	1 to 5	Male	4.96214	4.1461	5.93879
2011	1 to 5	Male	5.15345	4.32478	6.1409
2012	1 to 5	Male	4.41906	3.66268	5.33163
2013	1 to 5	Male	5.06149	4.24462	6.03558
2014	1 to 5	Male	3.89186	3.17609	4.76895
2015	1 to 5	Male	5.19359	4.34914	6.202
2016	1 to 5	Male	5.3365	4.47205	6.36806
2017	1 to 5	Male	5.40792	4.5319	6.45329
2018	1 to 5	Male	4.91684	4.07875	5.92714
2003	1 to 5	Female	1.5356	1.06027	2.22403
2004	1 to 5	Female	1.37403	0.935536	2.01804
2005	1 to 5	Female	1.11561	0.734576	1.6943
2006	1 to 5	Female	1.22877	0.830289	1.81849
2007	1 to 5	Female	0.859468	0.541501	1.36414
2008	1 to 5	Female	1.64754	1.18842	2.28404
2009	1 to 5	Female	1.31734	0.921068	1.88411
2010	1 to 5	Female	0.919717	0.599663	1.41059
2011	1 to 5	Female	0.90739	0.591625	1.39169
2012	1 to 5	Female	0.894405	0.583159	1.37177
2013	1 to 5	Female	0.942883	0.620842	1.43197
2014	1 to 5	Female	1.22694	0.847152	1.77699
2015	1 to 5	Female	0.934168	0.609084	1.43276
2016	1 to 5	Female	1.31586	0.91442	1.89354
2017	1 to 5	Female	0.965069	0.629232	1.48015
2018	1 to 5	Female	1.12134	0.751598	1.67297
2003	6 to 9	Male	27.2156	24.8239	29.8378
2004	6 to 9	Male	25.5888	23.2937	28.1101
2005	6 to 9	Male	27.7613	25.388	30.3564
2006	6 to 9	Male	25.7489	23.4836	28.2326
2007	6 to 9	Male	27.4171	25.0916	29.9581
2008	6 to 9	Male	27.6614	25.3378	30.198
2009	6 to 9	Male	28.0999	25.7507	30.6634
2010	6 to 9	Male	30.2107	27.7969	32.834
2011	6 to 9	Male	31.0171	28.5848	33.6564
2012	6 to 9	Male	32.936	30.4525	35.622
2013	6 to 9	Male	35.9298	33.3554	38.7028
2014	6 to 9	Male	36.7257	34.1088	39.5434
2015	6 to 9	Male	43.036	40.2023	46.0695
2016	6 to 9	Male	45.5424	42.6323	48.6512
2017	6 to 9	Male	50.9078	47.8394	54.173
2018	6 to 9	Male	50.4792	47.4262	53.7287
2003	6 to 9	Female	5.42682	4.35891	6.75636
2004	6 to 9	Female	4.89502	3.89766	6.14759
2005	6 to 9	Female	5.54324	4.48721	6.8478
2006	6 to 9	Female	4.71014	3.75617	5.90639
2007	6 to 9	Female	4.88323	3.92229	6.07959
2008	6 to 9	Female	4.79744	3.85862	5.96469
2009	6 to 9	Female	5.87292	4.82763	7.14454
2010	6 to 9	Female	6.41484	5.33472	7.71365
2011	6 to 9	Female	6.71408	5.61413	8.02953
2012	6 to 9	Female	5.57911	4.59497	6.77401
2013	6 to 9	Female	8.53407	7.30553	9.96922
2014	6 to 9	Female	8.74677	7.49486	10.2078
2015	6 to 9	Female	11.0733	9.65665	12.6978
2016	6 to 9	Female	10.5975	9.21632	12.1857
2017	6 to 9	Female	11.6921	10.2448	13.3438
2018	6 to 9	Female	13.3425	11.7928	15.0959
2003	10 to 12	Male	18.0465	15.8719	20.519
2004	10 to 12	Male	21.3211	18.9525	23.9858
2005	10 to 12	Male	19.6754	17.4069	22.2394
2006	10 to 12	Male	22.4347	20.0075	25.1564
2007	10 to 12	Male	18.661	16.4689	21.1449
2008	10 to 12	Male	18.894	16.7077	21.3665
2009	10 to 12	Male	19.0899	16.901	21.5623
2010	10 to 12	Male	19.6725	17.4527	22.1745
2011	10 to 12	Male	18.9196	16.7423	21.38
2012	10 to 12	Male	21.8058	19.4542	24.4417
2013	10 to 12	Male	19.326	17.0814	21.8657
2014	10 to 12	Male	21.7533	19.3767	24.4214
2015	10 to 12	Male	23.3912	20.9382	26.1316
2016	10 to 12	Male	24.8522	22.3565	27.6265
2017	10 to 12	Male	34.5103	31.5423	37.7576
2018	10 to 12	Male	30.5496	27.7974	33.5743
2003	10 to 12	Female	2.86318	2.02477	4.04875
2004	10 to 12	Female	3.18903	2.30034	4.42105
2005	10 to 12	Female	2.81603	1.99143	3.98208
2006	10 to 12	Female	3.48751	2.55817	4.75447
2007	10 to 12	Female	4.03392	3.03087	5.36893
2008	10 to 12	Female	3.603	2.67213	4.85815
2009	10 to 12	Female	4.03043	3.04615	5.33276
2010	10 to 12	Female	3.15345	2.30401	4.31606
2011	10 to 12	Female	4.76754	3.70173	6.14022
2012	10 to 12	Female	5.30194	4.18034	6.72447
2013	10 to 12	Female	3.73933	2.80953	4.97685
2014	10 to 12	Female	5.38415	4.2525	6.81694
2015	10 to 12	Female	6.08319	4.87937	7.58402
2016	10 to 12	Female	5.95646	4.78433	7.41575
2017	10 to 12	Female	6.34229	5.12767	7.84462
2018	10 to 12	Female	8.52465	7.11186	10.2181
2003	13 to 16	Male	7.66174	6.44738	9.10483
2004	13 to 16	Male	9.66717	8.31051	11.2453
2005	13 to 16	Male	10.1939	8.80838	11.7974
2006	13 to 16	Male	11.2039	9.7539	12.8693
2007	13 to 16	Male	9.45343	8.13402	10.9869
2008	13 to 16	Male	9.9611	8.60371	11.5327
2009	13 to 16	Male	10.2013	8.82184	11.7964
2010	13 to 16	Male	10.9769	9.53945	12.6309
2011	13 to 16	Male	11.2103	9.75272	12.8858
2012	13 to 16	Male	12.1826	10.6616	13.9206
2013	13 to 16	Male	13.0854	11.4925	14.8991
2014	13 to 16	Male	13.033	11.4299	14.8609
2015	13 to 16	Male	13.2567	11.6329	15.1071
2016	13 to 16	Male	14.9046	13.1604	16.8799
2017	13 to 16	Male	20.5656	18.5229	22.8337
2018	13 to 16	Male	20.2174	18.2092	22.447
2003	13 to 16	Female	1.39291	0.898648	2.15903
2004	13 to 16	Female	1.47813	0.973274	2.24486
2005	13 to 16	Female	1.64466	1.11131	2.43398
2006	13 to 16	Female	1.81579	1.25373	2.62983
2007	13 to 16	Female	1.80158	1.24392	2.60925
2008	13 to 16	Female	2.43119	1.76903	3.3412
2009	13 to 16	Female	2.56685	1.88284	3.49935
2010	13 to 16	Female	2.44123	1.77634	3.355
2011	13 to 16	Female	2.88671	2.15533	3.86627
2012	13 to 16	Female	3.92542	3.06043	5.03487
2013	13 to 16	Female	3.25162	2.4712	4.2785
2014	13 to 16	Female	3.50466	2.69073	4.5648
2015	13 to 16	Female	5.20781	4.19975	6.45783
2016	13 to 16	Female	5.20699	4.19909	6.45682
2017	13 to 16	Female	7.21522	6.03318	8.62886
2018	13 to 16	Female	6.23885	5.15738	7.54711
2003	17 to 19	Male	1.7081	1.10199	2.64758
2004	17 to 19	Male	1.05574	0.613024	1.81819
2005	17 to 19	Male	1.56219	1.00786	2.42142
2006	17 to 19	Male	1.43598	0.915944	2.25127
2007	17 to 19	Male	1.46818	0.947207	2.27569
2008	17 to 19	Male	1.29722	0.817305	2.05894
2009	17 to 19	Male	1.80552	1.22001	2.67204
2010	17 to 19	Male	3.13181	2.32267	4.22281
2011	17 to 19	Male	2.74365	1.98789	3.78674
2012	17 to 19	Male	2.56115	1.83002	3.58438
2013	17 to 19	Male	3.3572	2.48983	4.52672
2014	17 to 19	Male	5.05862	3.95176	6.4755
2015	17 to 19	Male	4.20267	3.20247	5.51525
2016	17 to 19	Male	4.54136	3.49494	5.9011
2017	17 to 19	Male	5.96827	4.75224	7.49547
2018	17 to 19	Male	6.08618	4.86077	7.62052
2003	17 to 19	Female	0.203867	0.0509868	0.815151
2004	17 to 19	Female	0.290712	0.0937608	0.901372
2005	17 to 19	Female	0.0929506	0.0130933	0.659863
2006	17 to 19	Female	0.534055	0.23993	1.18874
2007	17 to 19	Female	0.429207	0.178648	1.03118
2008	17 to 19	Female	0.251724	0.0811865	0.780489
2009	17 to 19	Female	0.420359	0.174965	1.00992
2010	17 to 19	Female	0.59308	0.282741	1.24405
2011	17 to 19	Female	0.688468	0.344301	1.37667
2012	17 to 19	Female	0.954182	0.528426	1.72297
2013	17 to 19	Female	1.43214	0.877374	2.33768
2014	17 to 19	Female	2.02206	1.33143	3.07093
2015	17 to 19	Female	2.20667	1.47906	3.29222
2016	17 to 19	Female	1.91581	1.24912	2.93833
2017	17 to 19	Female	2.76164	1.94217	3.92688
2018	17 to 19	Female	2.93189	2.09492	4.10325

## Sheet: anxiety
year	age	sex	p_rate	p_rate_lb	p_rate_ub
2003	6 to 9	Male	8.87333	7.55707	10.4188
2004	6 to 9	Male	8.29599	7.0378	9.77912
2005	6 to 9	Male	10.4287	9.01853	12.0594
2006	6 to 9	Male	11.2873	9.82657	12.9652
2007	6 to 9	Male	10.8042	9.38603	12.4368
2008	6 to 9	Male	12.4486	10.927	14.1822
2009	6 to 9	Male	13.1381	11.5676	14.9219
2010	6 to 9	Male	12.6917	11.1654	14.4267
2011	6 to 9	Male	11.781	10.3227	13.4452
2012	6 to 9	Male	14.4628	12.8534	16.2738
2013	6 to 9	Male	16.8078	15.0813	18.7319
2014	6 to 9	Male	17.4563	15.6861	19.4262
2015	6 to 9	Male	22.6891	20.6629	24.914
2016	6 to 9	Male	24.6191	22.5103	26.9256
2017	6 to 9	Male	27.6534	25.4226	30.08
2018	6 to 9	Male	28.732	26.4579	31.2015
2003	6 to 9	Female	10.3862	8.86422	12.1695
2004	6 to 9	Female	9.7293	8.27705	11.4364
2005	6 to 9	Female	10.6426	9.1365	12.3969
2006	6 to 9	Female	11.4414	9.8943	13.2305
2007	6 to 9	Female	11.7952	10.2432	13.5824
2008	6 to 9	Female	12.2176	10.6581	14.0053
2009	6 to 9	Female	13.1166	11.5033	14.9563
2010	6 to 9	Female	13.8764	12.2401	15.7315
2011	6 to 9	Female	15.0781	13.3798	16.9921
2012	6 to 9	Female	15.4	13.7007	17.3101
2013	6 to 9	Female	19.2567	17.3618	21.3585
2014	6 to 9	Female	22.1115	20.062	24.3704
2015	6 to 9	Female	24.2646	22.1186	26.6188
2016	6 to 9	Female	28.4341	26.1072	30.9683
2017	6 to 9	Female	33.4371	30.9197	36.1595
2018	6 to 9	Female	33.1737	30.6703	35.8814
2003	10 to 12	Male	17.5259	15.3925	19.9551
2004	10 to 12	Male	19.379	17.1365	21.9149
2005	10 to 12	Male	18.4968	16.3114	20.975
2006	10 to 12	Male	17.5076	15.3894	19.9173
2007	10 to 12	Male	21.0988	18.7706	23.7157
2008	10 to 12	Male	22.9694	20.557	25.6649
2009	10 to 12	Male	23.2784	20.8591	25.9783
2010	10 to 12	Male	24.3537	21.8806	27.1064
2011	10 to 12	Male	23.5594	21.1253	26.2741
2012	10 to 12	Male	26.7466	24.1387	29.6362
2013	10 to 12	Male	33.326	30.3467	36.5978
2014	10 to 12	Male	35.7428	32.6687	39.1061
2015	10 to 12	Male	40.5868	37.3241	44.1346
2016	10 to 12	Male	43.8322	40.4856	47.4554
2017	10 to 12	Male	53.0056	49.3064	56.9823
2018	10 to 12	Male	61.8563	57.8971	66.0861
2003	10 to 12	Female	18.7788	16.3979	21.5053
2004	10 to 12	Female	22.8705	20.2385	25.8447
2005	10 to 12	Female	22.4586	19.8597	25.3975
2006	10 to 12	Female	23.6477	20.9887	26.6435
2007	10 to 12	Female	23.627	20.9887	26.5969
2008	10 to 12	Female	24.592	21.9271	27.5807
2009	10 to 12	Female	26.803	24.0378	29.8863
2010	10 to 12	Female	28.3095	25.4861	31.4457
2011	10 to 12	Female	32.7203	29.698	36.0501
2012	10 to 12	Female	34.2345	31.1673	37.6035
2013	10 to 12	Female	42.4392	38.9725	46.2142
2014	10 to 12	Female	47.6475	43.9981	51.5997
2015	10 to 12	Female	62.9494	58.7577	67.4401
2016	10 to 12	Female	70.7606	66.3764	75.4344
2017	10 to 12	Female	75.3586	70.8209	80.1871
2018	10 to 12	Female	86.5769	81.7555	91.6826
2003	13 to 16	Male	22.5235	20.369	24.9058
2004	13 to 16	Male	24.3661	22.1562	26.7963
2005	13 to 16	Male	22.7561	20.6418	25.0869
2006	13 to 16	Male	21.2526	19.2247	23.4943
2007	13 to 16	Male	24.2163	22.0537	26.5909
2008	13 to 16	Male	25.3759	23.1598	27.8042
2009	13 to 16	Male	25.3352	23.1133	27.7706
2010	13 to 16	Male	27.9186	25.5757	30.4762
2011	13 to 16	Male	31.8632	29.3456	34.5969
2012	13 to 16	Male	36.0829	33.401	38.9801
2013	13 to 16	Male	37.8775	35.1033	40.8709
2014	13 to 16	Male	47.585	44.4333	50.9602
2015	13 to 16	Male	55.4139	51.9876	59.066
2016	13 to 16	Male	67.0363	63.2164	71.087
2017	13 to 16	Male	71.1301	67.2362	75.2495
2018	13 to 16	Male	78.027	73.9739	82.3023
2003	13 to 16	Female	47.9427	44.4714	51.685
2004	13 to 16	Female	50.2482	46.7506	54.0074
2005	13 to 16	Female	50.4896	47.018	54.2174
2006	13 to 16	Female	50.9241	47.4599	54.641
2007	13 to 16	Female	56.2631	52.6278	60.1496
2008	13 to 16	Female	57.2762	53.6163	61.186
2009	13 to 16	Female	63.415	59.5511	67.5296
2010	13 to 16	Female	65.9382	61.9927	70.1349
2011	13 to 16	Female	70.6769	66.5887	75.0162
2012	13 to 16	Female	83.1411	78.7207	87.8098
2013	13 to 16	Female	105.901	100.872	111.18
2014	13 to 16	Female	142.115	136.257	148.224
2015	13 to 16	Female	184.967	178.294	191.89
2016	13 to 16	Female	193.739	186.881	200.848
2017	13 to 16	Female	200.438	193.589	207.529
2018	13 to 16	Female	225.136	217.926	232.585
2003	17 to 19	Male	48.373	44.528	52.55
2004	17 to 19	Male	49.1758	45.3912	53.2758
2005	17 to 19	Male	46.7094	43.0944	50.6278
2006	17 to 19	Male	46.6513	43.0979	50.4977
2007	17 to 19	Male	46.7749	43.2694	50.5644
2008	17 to 19	Male	50.3113	46.7065	54.1943
2009	17 to 19	Male	56.6176	52.7829	60.7309
2010	17 to 19	Male	57.9585	54.0618	62.1361
2011	17 to 19	Male	58.6161	54.6631	62.855
2012	17 to 19	Male	66.9898	62.7208	71.5493
2013	17 to 19	Male	78.2551	73.543	83.2692
2014	17 to 19	Male	88.9105	83.804	94.3281
2015	17 to 19	Male	109.842	104.121	115.876
2016	17 to 19	Male	117.738	111.787	124.006
2017	17 to 19	Male	130.547	124.276	137.135
2018	17 to 19	Male	147.786	141.108	154.779
2003	17 to 19	Female	108.729	102.302	115.559
2004	17 to 19	Female	109.011	102.723	115.685
2005	17 to 19	Female	109.917	103.72	116.483
2006	17 to 19	Female	106.044	100.081	112.362
2007	17 to 19	Female	115.746	109.613	122.223
2008	17 to 19	Female	109.266	103.373	115.494
2009	17 to 19	Female	118.257	112.11	124.741
2010	17 to 19	Female	126.365	119.971	133.099
2011	17 to 19	Female	129.83	123.293	136.715
2012	17 to 19	Female	135.728	129.009	142.798
2013	17 to 19	Female	160.737	153.283	168.552
2014	17 to 19	Female	197.2	188.785	205.99
2015	17 to 19	Female	255.092	245.436	265.128
2016	17 to 19	Female	277.072	266.961	287.565
2017	17 to 19	Female	295.116	284.727	305.884
2018	17 to 19	Female	305.141	294.682	315.972

## Sheet: autism
year	age	sex	p_rate	p_rate_lb	p_rate_ub
2003	1 to 5	Male	19.2542	17.4102	21.2936
2004	1 to 5	Male	21.979	20.0247	24.124
2005	1 to 5	Male	19.2494	17.4525	21.2313
2006	1 to 5	Male	21.6507	19.7619	23.7201
2007	1 to 5	Male	21.2195	19.374	23.2408
2008	1 to 5	Male	21.9819	20.1389	23.9935
2009	1 to 5	Male	25.721	23.7618	27.8417
2010	1 to 5	Male	26.1319	24.1599	28.2648
2011	1 to 5	Male	27.5002	25.486	29.6735
2012	1 to 5	Male	32.1138	29.9481	34.4362
2013	1 to 5	Male	35.1504	32.8728	37.5858
2014	1 to 5	Male	37.8273	35.4323	40.384
2015	1 to 5	Male	42.9225	40.3442	45.6656
2016	1 to 5	Male	48.2416	45.477	51.1742
2017	1 to 5	Male	53.41	50.4767	56.5137
2018	1 to 5	Male	60.2113	57.0654	63.5307
2003	1 to 5	Female	4.93884	4.01699	6.07225
2004	1 to 5	Female	4.01929	3.21004	5.03256
2005	1 to 5	Female	3.2984	2.58658	4.20613
2006	1 to 5	Female	4.62337	3.77715	5.65918
2007	1 to 5	Female	4.53907	3.71223	5.55007
2008	1 to 5	Female	4.85479	4.01323	5.87282
2009	1 to 5	Female	5.44959	4.57008	6.49836
2010	1 to 5	Female	5.74312	4.83925	6.81581
2011	1 to 5	Female	6.92137	5.92787	8.08138
2012	1 to 5	Female	6.69532	5.72583	7.82897
2013	1 to 5	Female	9.01307	7.87289	10.3184
2014	1 to 5	Female	8.99687	7.84587	10.3167
2015	1 to 5	Female	10.2934	9.04801	11.7102
2016	1 to 5	Female	13.321	11.8798	14.937
2017	1 to 5	Female	15.1105	13.5606	16.8376
2018	1 to 5	Female	17.4311	15.7468	19.2955
2003	6 to 9	Male	13.2451	11.6091	15.1117
2004	6 to 9	Male	17.6048	15.7183	19.7178
2005	6 to 9	Male	19.319	17.3544	21.506
2006	6 to 9	Male	19.6756	17.7052	21.8653
2007	6 to 9	Male	19.4271	17.4816	21.5891
2008	6 to 9	Male	22.2352	20.1571	24.5276
2009	6 to 9	Male	26.7704	24.4726	29.2839
2010	6 to 9	Male	27.3671	25.0661	29.8795
2011	6 to 9	Male	27.4772	25.1844	29.9787
2012	6 to 9	Male	32.1692	29.7053	34.8375
2013	6 to 9	Male	33.8326	31.3255	36.5405
2014	6 to 9	Male	33.2245	30.7269	35.9251
2015	6 to 9	Male	33.9793	31.4575	36.7032
2016	6 to 9	Male	44.5418	41.6459	47.6391
2017	6 to 9	Male	48.2303	45.2233	51.4371
2018	6 to 9	Male	50.1887	47.1184	53.4591
2003	6 to 9	Female	2.10309	1.47903	2.99046
2004	6 to 9	Female	4.03639	3.14057	5.18775
2005	6 to 9	Female	3.22487	2.44419	4.25491
2006	6 to 9	Female	3.70852	2.87332	4.7865
2007	6 to 9	Female	3.84977	3.00742	4.92807
2008	6 to 9	Female	2.84615	2.14485	3.77675
2009	6 to 9	Female	4.82152	3.88315	5.98664
2010	6 to 9	Female	6.02615	4.98154	7.28981
2011	6 to 9	Female	7.11768	5.98145	8.46974
2012	6 to 9	Female	7.06907	5.94865	8.40053
2013	6 to 9	Female	7.5855	6.43132	8.94681
2014	6 to 9	Female	8.60684	7.3642	10.0592
2015	6 to 9	Female	10.565	9.18154	12.157
2016	6 to 9	Female	11.6066	10.1544	13.2665
2017	6 to 9	Female	15.7411	14.0436	17.6439
2018	6 to 9	Female	16.0642	14.3508	17.9821
2003	10 to 12	Male	7.63106	6.26665	9.29252
2004	10 to 12	Male	10.7944	9.15199	12.7316
2005	10 to 12	Male	9.4802	7.95018	11.3047
2006	10 to 12	Male	11.4346	9.74361	13.419
2007	10 to 12	Male	12.789	10.9991	14.8701
2008	10 to 12	Male	14.6465	12.7376	16.8415
2009	10 to 12	Male	16.2333	14.2239	18.5265
2010	10 to 12	Male	17.8072	15.6992	20.1982
2011	10 to 12	Male	17.665	15.5616	20.0527
2012	10 to 12	Male	20.0639	17.8079	22.6057
2013	10 to 12	Male	19.9986	17.7055	22.5887
2014	10 to 12	Male	24.6782	22.1284	27.5217
2015	10 to 12	Male	23.3662	20.9047	26.1176
2016	10 to 12	Male	30.7776	27.9736	33.8625
2017	10 to 12	Male	33.8921	30.9383	37.1278
2018	10 to 12	Male	32.0981	29.2593	35.2124
2003	10 to 12	Female	1.52049	0.945229	2.44585
2004	10 to 12	Female	2.39095	1.63967	3.48645
2005	10 to 12	Female	1.9351	1.27417	2.93887
2006	10 to 12	Female	2.52708	1.75612	3.63649
2007	10 to 12	Female	2.23065	1.51879	3.27616
2008	10 to 12	Female	3.68698	2.74376	4.95443
2009	10 to 12	Female	3.45636	2.55432	4.67695
2010	10 to 12	Female	5.09787	3.98242	6.52575
2011	10 to 12	Female	6.60329	5.32511	8.18826
2012	10 to 12	Female	6.09104	4.87879	7.6045
2013	10 to 12	Female	7.17526	5.83597	8.8219
2014	10 to 12	Female	6.80251	5.51329	8.3932
2015	10 to 12	Female	9.03022	7.53363	10.8241
2016	10 to 12	Female	10.1519	8.58139	12.0098
2017	10 to 12	Female	13.9238	12.0599	16.0758
2018	10 to 12	Female	14.0438	12.1914	16.1776
2003	13 to 16	Male	3.54208	2.75023	4.56192
2004	13 to 16	Male	3.54187	2.7614	4.54292
2005	13 to 16	Male	4.26885	3.40935	5.34503
2006	13 to 16	Male	4.72018	3.81621	5.83827
2007	13 to 16	Male	5.95182	4.92882	7.18715
2008	13 to 16	Male	5.24092	4.28623	6.40824
2009	13 to 16	Male	6.89674	5.78368	8.22402
2010	13 to 16	Male	7.44485	6.28127	8.82398
2011	13 to 16	Male	8.8051	7.52634	10.3011
2012	13 to 16	Male	9.24298	7.9313	10.7716
2013	13 to 16	Male	12.1243	10.594	13.8758
2014	13 to 16	Male	12.8923	11.2964	14.7135
2015	13 to 16	Male	13.0176	11.4062	14.8566
2016	13 to 16	Male	15.5862	13.7958	17.609
2017	13 to 16	Male	16.8077	14.9654	18.8768
2018	13 to 16	Male	18.2787	16.3676	20.4129
2003	13 to 16	Female	0.835579	0.474533	1.47132
2004	13 to 16	Female	1.34316	0.866547	2.08191
2005	13 to 16	Female	1.05182	0.64438	1.71689
2006	13 to 16	Female	1.62004	1.09468	2.39754
2007	13 to 16	Female	1.54305	1.03426	2.30214
2008	13 to 16	Female	1.47024	0.977014	2.21246
2009	13 to 16	Female	1.60283	1.08305	2.37207
2010	13 to 16	Female	2.95366	2.21237	3.94333
2011	13 to 16	Female	3.27135	2.48619	4.30446
2012	13 to 16	Female	3.92721	3.06183	5.03717
2013	13 to 16	Female	5.29735	4.27196	6.56887
2014	13 to 16	Female	5.04219	4.04437	6.28618
2015	13 to 16	Female	6.22411	5.11126	7.57924
2016	13 to 16	Female	7.2944	6.08076	8.75028
2017	13 to 16	Female	9.52685	8.15139	11.1344
2018	13 to 16	Female	11.0425	9.56804	12.7443
2003	17 to 19	Male	1.70323	1.09885	2.64002
2004	17 to 19	Male	1.53722	0.980519	2.40998
2005	17 to 19	Male	1.47675	0.94195	2.31519
2006	17 to 19	Male	1.42696	0.910193	2.23713
2007	17 to 19	Male	0.947032	0.5499	1.63097
2008	17 to 19	Male	1.78583	1.2067	2.6429
2009	17 to 19	Male	2.36168	1.67898	3.32197
2010	17 to 19	Male	2.02029	1.39493	2.92601
2011	17 to 19	Male	3.37935	2.53122	4.51165
2012	17 to 19	Male	3.36011	2.50879	4.50032
2013	17 to 19	Male	3.41149	2.53875	4.58424
2014	17 to 19	Male	5.35537	4.21501	6.80425
2015	17 to 19	Male	5.32511	4.18363	6.77805
2016	17 to 19	Male	6.41197	5.14309	7.99391
2017	17 to 19	Male	6.22514	4.97904	7.7831
2018	17 to 19	Male	6.83318	5.52455	8.45179
2003	17 to 19	Female	0.815578	0.407868	1.63084
2004	17 to 19	Female	0.387642	0.145489	1.03284
2005	17 to 19	Female	0.0929541	0.0130938	0.659888
2006	17 to 19	Female	0.266992	0.0861106	0.827827
2007	17 to 19	Female	1.11554	0.647748	1.92118
2008	17 to 19	Female	0.670933	0.335532	1.3416
2009	17 to 19	Female	0.75629	0.393509	1.45352
2010	17 to 19	Female	1.10093	0.639262	1.89601
2011	17 to 19	Female	0.946001	0.523895	1.7082
2012	17 to 19	Female	1.55997	0.982846	2.47597
2013	17 to 19	Female	1.61	1.01437	2.55539
2014	17 to 19	Female	2.29767	1.55255	3.40038
2015	17 to 19	Female	2.57644	1.77893	3.73149
2016	17 to 19	Female	3.10613	2.21942	4.3471
2017	17 to 19	Female	2.76647	1.94557	3.93375
2018	17 to 19	Female	3.71596	2.75591	5.01047

## Sheet: depression
year	age	sex	p_rate	p_rate_lb	p_rate_ub
2003	6 to 9	Male	2.73494	2.04854	3.65132
2004	6 to 9	Male	2.62438	1.95946	3.51493
2005	6 to 9	Male	1.94466	1.38952	2.72159
2006	6 to 9	Male	3.88619	3.06938	4.92035
2007	6 to 9	Male	2.66757	2.01028	3.53978
2008	6 to 9	Male	2.25316	1.65904	3.06004
2009	6 to 9	Male	2.43277	1.81041	3.26907
2010	6 to 9	Male	2.10958	1.54133	2.88733
2011	6 to 9	Male	2.83076	2.16263	3.70531
2012	6 to 9	Male	2.97902	2.29789	3.86205
2013	6 to 9	Male	2.51138	1.89807	3.32286
2014	6 to 9	Male	3.00375	2.32218	3.88537
2015	6 to 9	Male	3.19268	2.48916	4.09504
2016	6 to 9	Male	3.9923	3.19774	4.98429
2017	6 to 9	Male	4.35904	3.52861	5.38491
2018	6 to 9	Male	4.65401	3.79388	5.70915
2003	6 to 9	Female	1.89704	1.30983	2.74751
2004	6 to 9	Female	2.64218	1.9381	3.60205
2005	6 to 9	Female	2.3816	1.72557	3.28704
2006	6 to 9	Female	3.26172	2.48546	4.28043
2007	6 to 9	Female	2.86598	2.15334	3.81446
2008	6 to 9	Female	2.48496	1.83644	3.3625
2009	6 to 9	Female	2.46389	1.82087	3.334
2010	6 to 9	Female	2.9489	2.24708	3.8699
2011	6 to 9	Female	2.90615	2.21451	3.8138
2012	6 to 9	Female	1.85749	1.32723	2.59959
2013	6 to 9	Female	2.14408	1.57273	2.923
2014	6 to 9	Female	2.3871	1.77643	3.2077
2015	6 to 9	Female	3.39756	2.65416	4.3492
2016	6 to 9	Female	3.00708	2.31419	3.90744
2017	6 to 9	Female	2.91742	2.23987	3.79992
2018	6 to 9	Female	3.64586	2.87956	4.61607
2003	10 to 12	Male	7.6575	6.29458	9.31552
2004	10 to 12	Male	6.83714	5.56096	8.40619
2005	10 to 12	Male	7.27278	5.95422	8.88333
2006	10 to 12	Male	7.6926	6.33565	9.34017
2007	10 to 12	Male	8.29181	6.88426	9.98716
2008	10 to 12	Male	8.42028	7.01377	10.1088
2009	10 to 12	Male	8.4136	7.01374	10.0929
2010	10 to 12	Male	8.59466	7.18124	10.2863
2011	10 to 12	Male	9.41838	7.93087	11.1849
2012	10 to 12	Male	10.0394	8.49663	11.8622
2013	10 to 12	Male	11.1723	9.50983	13.1253
2014	10 to 12	Male	10.5916	8.98529	12.4852
2015	10 to 12	Male	12.346	10.6134	14.3614
2016	10 to 12	Male	15.5951	13.6606	17.8035
2017	10 to 12	Male	21.9054	19.5871	24.4981
2018	10 to 12	Male	23.3588	20.9901	25.9949
2003	10 to 12	Female	10.1101	8.40781	12.1571
2004	10 to 12	Female	10.1844	8.4832	12.2267
2005	10 to 12	Female	9.40883	7.78479	11.3717
2006	10 to 12	Female	10.7976	9.055	12.8756
2007	10 to 12	Female	9.4279	7.82089	11.3651
2008	10 to 12	Female	10.2095	8.54953	12.1919
2009	10 to 12	Female	9.36768	7.79668	11.2552
2010	10 to 12	Female	10.1769	8.54641	12.1184
2011	10 to 12	Female	11.1924	9.48943	13.2011
2012	10 to 12	Female	13.551	11.68	15.7217
2013	10 to 12	Female	16.2169	14.1374	18.6021
2014	10 to 12	Female	20.3442	18.0199	22.9683
2015	10 to 12	Female	25.8454	23.2245	28.762
2016	10 to 12	Female	24.9849	22.4513	27.8045
2017	10 to 12	Female	30.4767	27.6617	33.5782
2018	10 to 12	Female	36.3761	33.3234	39.7084
2003	13 to 16	Male	25.9335	23.6176	28.4765
2004	13 to 16	Male	22.9527	20.8151	25.3097
2005	13 to 16	Male	23.4843	21.34	25.8441
2006	13 to 16	Male	22.9593	20.8533	25.2779
2007	13 to 16	Male	21.5409	19.5131	23.7794
2008	13 to 16	Male	25.0898	22.8941	27.4962
2009	13 to 16	Male	27.3046	25.0022	29.8191
2010	13 to 16	Male	31.4854	28.9997	34.1842
2011	13 to 16	Male	33.9541	31.3617	36.7607
2012	13 to 16	Male	40.1194	37.2971	43.1551
2013	13 to 16	Male	44.9752	41.9551	48.2128
2014	13 to 16	Male	55.5761	52.1762	59.1975
2015	13 to 16	Male	61.0466	57.4619	64.8549
2016	13 to 16	Male	73.9279	69.9318	78.1524
2017	13 to 16	Male	80.4955	76.3702	84.8436
2018	13 to 16	Male	88.6289	84.3288	93.1483
2003	13 to 16	Female	81.4298	76.8665	86.264
2004	13 to 16	Female	82.1813	77.6752	86.9488
2005	13 to 16	Female	68.4266	64.369	72.74
2006	13 to 16	Female	75.4212	71.1857	79.9087
2007	13 to 16	Female	76.9381	72.6747	81.4517
2008	13 to 16	Female	76.1359	71.9082	80.6121
2009	13 to 16	Female	88.9538	84.3676	93.7892
2010	13 to 16	Female	107.578	102.516	112.889
2011	13 to 16	Female	115.407	110.16	120.904
2012	13 to 16	Female	133.719	128.091	139.593
2013	13 to 16	Female	159.463	153.276	165.9
2014	13 to 16	Female	162.202	155.951	168.704
2015	13 to 16	Female	185.075	178.43	191.968
2016	13 to 16	Female	176.921	170.418	183.672
2017	13 to 16	Female	181.292	174.843	187.979
2018	13 to 16	Female	188.704	182.184	195.458
2003	17 to 19	Male	83.233	78.1335	88.6653
2004	17 to 19	Male	80.9807	76.0733	86.2046
2005	17 to 19	Male	76.3383	71.6706	81.3099
2006	17 to 19	Male	78.6158	73.9583	83.5665
2007	17 to 19	Male	83.4344	78.7048	88.4483
2008	17 to 19	Male	85.6874	80.9411	90.712
2009	17 to 19	Male	91.1134	86.2132	96.2921
2010	17 to 19	Male	101.276	96.0819	106.75
2011	17 to 19	Male	101.363	96.1207	106.892
2012	17 to 19	Male	110.093	104.579	115.898
2013	17 to 19	Male	123.634	117.673	129.898
2014	17 to 19	Male	134.652	128.332	141.284
2015	17 to 19	Male	164.173	157.142	171.519
2016	17 to 19	Male	178.676	171.301	186.369
2017	17 to 19	Male	195.657	187.932	203.7
2018	17 to 19	Male	200.228	192.42	208.352
2003	17 to 19	Female	245.474	235.59	255.774
2004	17 to 19	Female	242.803	233.19	252.812
2005	17 to 19	Female	227.302	218.186	236.799
2006	17 to 19	Female	231.57	222.563	240.941
2007	17 to 19	Female	249.105	239.921	258.642
2008	17 to 19	Female	251.896	242.757	261.379
2009	17 to 19	Female	263.744	254.373	273.461
2010	17 to 19	Female	303.157	293.042	313.621
2011	17 to 19	Female	290.019	280.035	300.359
2012	17 to 19	Female	292.318	282.237	302.759
2013	17 to 19	Female	297.284	286.939	308.003
2014	17 to 19	Female	308.518	297.813	319.609
2015	17 to 19	Female	362.492	350.813	374.559
2016	17 to 19	Female	329.203	318.067	340.729
2017	17 to 19	Female	349.878	338.499	361.64
2018	17 to 19	Female	342.603	331.514	354.064

## Sheet: eating disorders
year	age	sex	p_rate	p_rate_lb	p_rate_ub
2003	10 to 12	Male	3.22313	2.38196	4.36136
2004	10 to 12	Male	2.74077	1.97699	3.79961
2005	10 to 12	Male	2.20274	1.53073	3.16977
2006	10 to 12	Male	3.10171	2.28384	4.21247
2007	10 to 12	Male	2.54897	1.82132	3.56735
2008	10 to 12	Male	2.13163	1.48132	3.06744
2009	10 to 12	Male	2.91348	2.1371	3.9719
2010	10 to 12	Male	3.12028	2.31413	4.20728
2011	10 to 12	Male	2.6943	1.95213	3.71863
2012	10 to 12	Male	2.34005	1.65483	3.30901
2013	10 to 12	Male	2.5792	1.84291	3.60964
2014	10 to 12	Male	2.47285	1.75802	3.47835
2015	10 to 12	Male	2.50885	1.79265	3.5112
2016	10 to 12	Male	3.57288	2.70795	4.71408
2017	10 to 12	Male	2.43239	1.73802	3.40419
2018	10 to 12	Male	2.92569	2.16214	3.95887
2003	10 to 12	Female	5.38532	4.1814	6.93587
2004	10 to 12	Female	5.15217	3.9831	6.66436
2005	10 to 12	Female	2.99916	2.14299	4.19739
2006	10 to 12	Female	4.36841	3.3109	5.76371
2007	10 to 12	Female	5.67683	4.45996	7.22573
2008	10 to 12	Female	4.36758	3.32813	5.73167
2009	10 to 12	Female	5.44451	4.27743	6.93002
2010	10 to 12	Female	3.48814	2.58694	4.70328
2011	10 to 12	Female	5.34525	4.20704	6.79139
2012	10 to 12	Female	4.93259	3.85331	6.31417
2013	10 to 12	Female	5.51277	4.35409	6.97979
2014	10 to 12	Female	6.10826	4.89258	7.626
2015	10 to 12	Female	5.79155	4.61856	7.26245
2016	10 to 12	Female	7.83237	6.46881	9.48336
2017	10 to 12	Female	6.49967	5.26784	8.01954
2018	10 to 12	Female	6.99872	5.72985	8.54858
2003	13 to 16	Male	2.47491	1.82901	3.34891
2004	13 to 16	Male	3.07638	2.35617	4.01674
2005	13 to 16	Male	2.74127	2.07182	3.62704
2006	13 to 16	Male	3.14766	2.42797	4.08067
2007	13 to 16	Male	2.13425	1.55935	2.9211
2008	13 to 16	Male	3.33687	2.5963	4.28869
2009	13 to 16	Male	2.58878	1.94506	3.44552
2010	13 to 16	Male	3.09914	2.38504	4.02706
2011	13 to 16	Male	2.67216	2.01373	3.54587
2012	13 to 16	Male	3.49381	2.72934	4.4724
2013	13 to 16	Male	2.9345	2.23612	3.85101
2014	13 to 16	Male	3.10316	2.37668	4.05171
2015	13 to 16	Male	3.47663	2.69941	4.47763
2016	13 to 16	Male	3.42557	2.64828	4.43099
2017	13 to 16	Male	3.91421	3.08618	4.96441
2018	13 to 16	Male	4.12541	3.27976	5.18911
2003	13 to 16	Female	13.7166	11.9246	15.7778
2004	13 to 16	Female	13.3702	11.6317	15.3684
2005	13 to 16	Female	12.7581	11.0794	14.6912
2006	13 to 16	Female	13.4875	11.7698	15.4559
2007	13 to 16	Female	17.909	15.9194	20.1472
2008	13 to 16	Female	17.7443	15.7697	19.9662
2009	13 to 16	Female	18.5062	16.4844	20.776
2010	13 to 16	Female	17.4957	15.5319	19.7078
2011	13 to 16	Female	17.7933	15.8132	20.0213
2012	13 to 16	Female	18.3916	16.3889	20.6391
2013	13 to 16	Female	22.4425	20.2103	24.9213
2014	13 to 16	Female	22.9667	20.7067	25.4733
2015	13 to 16	Female	23.8268	21.5391	26.3576
2016	13 to 16	Female	20.9091	18.7737	23.2875
2017	13 to 16	Female	24.026	21.7751	26.5095
2018	13 to 16	Female	24.6349	22.3778	27.1197
2003	17 to 19	Male	3.57453	2.64165	4.83684
2004	17 to 19	Male	3.55636	2.64656	4.77891
2005	17 to 19	Male	3.02736	2.21189	4.14349
2006	17 to 19	Male	2.84868	2.07282	3.91496
2007	17 to 19	Male	3.85093	2.94201	5.04066
2008	17 to 19	Male	1.92128	1.31758	2.8016
2009	17 to 19	Male	3.77208	2.88177	4.93745
2010	17 to 19	Male	3.15281	2.34625	4.23664
2011	17 to 19	Male	2.91452	2.13786	3.97332
2012	17 to 19	Male	2.29276	1.61242	3.26017
2013	17 to 19	Male	3.29568	2.4442	4.44377
2014	17 to 19	Male	2.83648	2.04603	3.9323
2015	17 to 19	Male	2.53769	1.79459	3.58848
2016	17 to 19	Male	2.78538	1.99989	3.8794
2017	17 to 19	Male	3.48222	2.59139	4.67929
2018	17 to 19	Male	2.90794	2.10692	4.01348
2003	17 to 19	Female	16.5619	14.1914	19.3283
2004	17 to 19	Female	14.8687	12.6833	17.4307
2005	17 to 19	Female	15.7659	13.5534	18.3396
2006	17 to 19	Female	13.5688	11.5683	15.9151
2007	17 to 19	Female	15.2528	13.1579	17.6811
2008	17 to 19	Female	18.2169	15.9376	20.8222
2009	17 to 19	Female	15.5466	13.4497	17.9704
2010	17 to 19	Female	15.5028	13.4011	17.9341
2011	17 to 19	Female	14.4416	12.4036	16.8144
2012	17 to 19	Female	17.4419	15.1794	20.0417
2013	17 to 19	Female	17.3617	15.0717	19.9997
2014	17 to 19	Female	18.2966	15.912	21.0386
2015	17 to 19	Female	17.1994	14.8913	19.8653
2016	17 to 19	Female	14.2132	12.1367	16.645
2017	17 to 19	Female	17.9401	15.6129	20.6141
2018	17 to 19	Female	17.8094	15.5258	20.429

## Sheet: self harm
year	age	sex	p_rate	p_rate_lb	p_rate_ub
2003	10 to 12	Male	3.67884	2.77236	4.8817
2004	10 to 12	Male	3.11709	2.29516	4.23335
2005	10 to 12	Male	3.94277	3.00442	5.17418
2006	10 to 12	Male	3.84949	2.92558	5.06519
2007	10 to 12	Male	4.63576	3.61425	5.94598
2008	10 to 12	Male	3.37048	2.52458	4.49982
2009	10 to 12	Male	2.97502	2.19056	4.04041
2010	10 to 12	Male	3.61308	2.73842	4.76712
2011	10 to 12	Male	2.97224	2.18851	4.03664
2012	10 to 12	Male	3.4937	2.63285	4.63603
2013	10 to 12	Male	4.68144	3.64986	6.00457
2014	10 to 12	Male	5.22291	4.13213	6.60162
2015	10 to 12	Male	7.20281	5.90905	8.77983
2016	10 to 12	Male	6.33668	5.14796	7.7999
2017	10 to 12	Male	7.77228	6.44196	9.37732
2018	10 to 12	Male	9.23611	7.79257	10.9471
2003	10 to 12	Female	7.25494	5.83521	9.02011
2004	10 to 12	Female	7.97802	6.48889	9.80888
2005	10 to 12	Female	7.21774	5.81302	8.96191
2006	10 to 12	Female	7.4971	6.06884	9.26149
2007	10 to 12	Female	7.97968	6.51209	9.77802
2008	10 to 12	Female	6.28125	5.00908	7.87652
2009	10 to 12	Female	7.07068	5.72366	8.73471
2010	10 to 12	Female	6.46533	5.19306	8.04929
2011	10 to 12	Female	8.10154	6.67246	9.83669
2012	10 to 12	Female	12.3899	10.6063	14.4735
2013	10 to 12	Female	20.6007	18.2386	23.2687
2014	10 to 12	Female	22.0744	19.6467	24.802
2015	10 to 12	Female	24.3925	21.8498	27.2311
2016	10 to 12	Female	20.1502	17.8884	22.6979
2017	10 to 12	Female	25.5469	22.9814	28.3987
2018	10 to 12	Female	30.0326	27.2715	33.0734
2003	13 to 16	Male	11.3798	9.88242	13.104
2004	13 to 16	Male	11.3419	9.87063	13.0324
2005	13 to 16	Male	12.7605	11.2071	14.5291
2006	13 to 16	Male	14.8685	13.1937	16.7558
2007	13 to 16	Male	12.82	11.2783	14.5725
2008	13 to 16	Male	13.2487	11.6804	15.0277
2009	13 to 16	Male	13.4432	11.858	15.2404
2010	13 to 16	Male	13.7746	12.1656	15.5963
2011	13 to 16	Male	14.46	12.805	16.329
2012	13 to 16	Male	15.2328	13.5348	17.1439
2013	13 to 16	Male	21.1364	19.1018	23.3877
2014	13 to 16	Male	22.1047	20.0034	24.4268
2015	13 to 16	Male	25.6577	23.3763	28.1617
2016	13 to 16	Male	23.3896	21.1957	25.8106
2017	13 to 16	Male	23.1968	21.0391	25.5758
2018	13 to 16	Male	32.1745	29.6366	34.9298
2003	13 to 16	Female	57.5146	53.7029	61.5967
2004	13 to 16	Female	58.7232	54.9352	62.7723
2005	13 to 16	Female	60.0565	56.2623	64.1064
2006	13 to 16	Female	60.8795	57.0839	64.9274
2007	13 to 16	Female	60.9875	57.203	65.0225
2008	13 to 16	Female	59.7108	55.9783	63.6921
2009	13 to 16	Female	60.4963	56.7344	64.5076
2010	13 to 16	Female	65.4967	61.5756	69.6674
2011	13 to 16	Female	68.8487	64.8282	73.1186
2012	13 to 16	Female	85.9715	81.491	90.6982
2013	13 to 16	Female	123.509	118.087	129.18
2014	13 to 16	Female	119.027	113.694	124.611
2015	13 to 16	Female	118.366	113.081	123.899
2016	13 to 16	Female	106.985	101.965	112.253
2017	13 to 16	Female	109.567	104.592	114.778
2018	13 to 16	Female	116.576	111.494	121.889
2003	17 to 19	Male	23.8907	21.2456	26.8651
2004	17 to 19	Male	23.9151	21.3319	26.8111
2005	17 to 19	Male	23.6734	21.1524	26.4948
2006	17 to 19	Male	22.8571	20.423	25.5812
2007	17 to 19	Male	26.9772	24.3605	29.8751
2008	17 to 19	Male	27.2292	24.6246	30.1093
2009	17 to 19	Male	24.307	21.8525	27.0372
2010	17 to 19	Male	28.9539	26.2543	31.9311
2011	17 to 19	Male	28.1841	25.5015	31.1488
2012	17 to 19	Male	26.3587	23.7511	29.2526
2013	17 to 19	Male	29.7045	26.8807	32.8249
2014	17 to 19	Male	29.1108	26.2798	32.2468
2015	17 to 19	Male	30.9941	28.0586	34.2368
2016	17 to 19	Male	32.0929	29.0971	35.3973
2017	17 to 19	Male	37.2258	33.9948	40.7638
2018	17 to 19	Male	39.361	36.0451	42.982
2003	17 to 19	Female	49.7262	45.4496	54.4053
2004	17 to 19	Female	53.9323	49.5739	58.6739
2005	17 to 19	Female	54.3322	50.0392	58.9935
2006	17 to 19	Female	51.0063	46.9346	55.4314
2007	17 to 19	Female	52.8053	48.7284	57.2234
2008	17 to 19	Female	58.5639	54.3054	63.1563
2009	17 to 19	Female	53.3315	49.2692	57.7286
2010	17 to 19	Female	54.7782	50.6445	59.2492
2011	17 to 19	Female	55.2265	51.0461	59.7492
2012	17 to 19	Female	53.3819	49.2604	57.8482
2013	17 to 19	Female	61.1496	56.6579	65.9974
2014	17 to 19	Female	63.7684	59.1115	68.7923
2015	17 to 19	Female	68.6088	63.7598	73.8266
2016	17 to 19	Female	76.0434	70.9339	81.521
2017	17 to 19	Female	79.9421	74.7475	85.4977
2018	17 to 19	Female	86.7766	81.4357	92.4677
